# Supplementary material for: (E)-4-Chloro-N-[(E)-2-methyl-3-phenyl­allyl­idene]aniline
Source: Acta Crystallogr Sect E Struct Rep Online. 2009 Jan 23;65(Pt 2):o362. doi: 10.1107/S1600536809001871 (PMC2968393; doi:10.1107/S1600536809001871)
Supplement: Supplementary file 2 [file e-65-0o362-Isup2.hkl]

# 
# h,k,l, Fc-squared, Fo-squared, sigma(Fo-squared) and status flag 
# 
data_I
_shelx_title ' ADK1 in P2(1)2(1)2(1)' 
_shelx_refln_list_code          4 
_shelx_F_calc_maximum      186.10 
_exptl_crystal_F_000       536.00 
_reflns_d_resolution_high  0.6957 
 
loop_ 
 _symmetry_equiv_pos_as_xyz 
 'x, y, z' 
 '-x+1/2, -y, z+1/2' 
 '-x, y+1/2, -z+1/2' 
 'x+1/2, -y+1/2, -z' 
 
_cell_length_a     7.2486 
_cell_length_b    11.6637 
_cell_length_c    15.5977 
_cell_angle_alpha  90.000 
_cell_angle_beta   90.000 
_cell_angle_gamma  90.000 
 
_shelx_F_squared_multiplier     1.000 
 
loop_ 
 _refln_index_h 
 _refln_index_k 
 _refln_index_l 
 _refln_F_squared_calc 
 _refln_F_squared_meas 
 _refln_F_squared_sigma 
 _refln_observed_status 
   2   0   0    34632.49    34202.34    649.20 o 
   4   0   0       45.29       26.89      5.16 o 
   6   0   0      468.41      252.68     25.87 o 
   8   0   0     1047.73      724.05     56.76 o 
  10   0   0       54.04       71.35     13.83 o 
   1   1   0      640.70      342.04     42.25 o 
   2   1   0     1282.17      463.21     42.04 o 
   3   1   0      189.33      164.97      4.19 o 
   4   1   0      172.49      114.19     13.74 o 
   5   1   0      793.84      421.87     32.67 o 
   6   1   0      462.89      284.77     27.72 o 
   7   1   0      495.02      334.84     59.78 o 
   8   1   0      231.13      229.40      8.20 o 
   9   1   0        4.45        0.39      5.41 o 
  10   1   0        1.20        4.27      5.46 o 
   0   2   0      749.41      442.53     20.05 o 
   1   2   0    18149.02    11847.68   1025.24 o 
   2   2   0      324.53      331.56      5.52 o 
   3   2   0        0.76       -0.06      0.82 o 
   4   2   0      415.74      418.77     10.05 o 
   5   2   0       83.48       81.60      4.50 o 
   6   2   0        0.01       -1.94      2.03 o 
   7   2   0      154.26      171.44      7.37 o 
   8   2   0      101.26       99.49     10.31 o 
   9   2   0       11.66       11.52      6.67 o 
  10   2   0       11.96        8.81      7.32 o 
   1   3   0      831.59      858.00     10.11 o 
   2   3   0     2979.73     2920.16     38.94 o 
   3   3   0      124.07      156.00      4.14 o 
   4   3   0      532.24      496.79     14.11 o 
   5   3   0       11.18        9.08      3.53 o 
   6   3   0      261.50      277.03     11.26 o 
   7   3   0      572.24      625.62     14.56 o 
   8   3   0      100.90      109.80      9.29 o 
   9   3   0      224.92      234.53     19.39 o 
  10   3   0        4.36        6.50     10.87 o 
   0   4   0     2721.31     2670.35     41.53 o 
   1   4   0      141.34      147.80      3.08 o 
   2   4   0      439.09      479.12      9.01 o 
   4   4   0       15.48        4.19      2.51 o 
   5   4   0        7.41        5.61      2.19 o 
   6   4   0       24.83       25.95      4.97 o 
   7   4   0       11.16        5.20      3.33 o 
   8   4   0       81.55      101.97      7.95 o 
   9   4   0      106.55      120.91     11.88 o 
  10   4   0        1.75        0.53     13.83 o 
   1   5   0      763.94      736.49     15.24 o 
   2   5   0        8.79       17.24      1.47 o 
   3   5   0      996.41      952.72     17.94 o 
   4   5   0        2.15        1.41      1.46 o 
   5   5   0        6.38        6.17      2.18 o 
   6   5   0       88.23       86.52      8.18 o 
   7   5   0       17.68       20.02      5.18 o 
   8   5   0       78.07       69.95      9.01 o 
   9   5   0       42.68       44.96      8.57 o 
   1   6   0      667.57      679.94     11.06 o 
   2   6   0       92.53      100.76      3.39 o 
   3   6   0     1801.53     1775.44     31.64 o 
   4   6   0      164.68      139.94      4.55 o 
   5   6   0     1466.30     1497.23     28.06 o 
   6   6   0      417.42      439.83     15.24 o 
   7   6   0        0.06        2.93      5.93 o 
   8   6   0       36.41       35.65      7.35 o 
   9   6   0       67.04       59.59     13.87 o 
   1   7   0      125.68      113.25      3.63 o 
   2   7   0     1655.44     1699.66     27.15 o 
   3   7   0      110.94      100.56      4.35 o 
   4   7   0        1.12        0.09      2.38 o 
   5   7   0        0.25       -0.55      1.91 o 
   6   7   0      404.13      396.56     23.03 o 
   7   7   0       52.51       53.75      8.36 o 
   8   7   0        0.03       -0.51     12.49 o 
   9   7   0       26.45       20.13      7.90 o 
   0   8   0      417.38      379.44      9.02 o 
   1   8   0      629.67      629.00     10.42 o 
   2   8   0       53.78       51.68      4.04 o 
   3   8   0       23.88       26.29      4.12 o 
   4   8   0      881.39      885.63     19.76 o 
   5   8   0      145.17      139.92     10.04 o 
   6   8   0       98.00       90.50      6.96 o 
   7   8   0       18.28       19.03      5.93 o 
   8   8   0       36.83       46.33      9.39 o 
   9   8   0       46.38       53.12     12.40 o 
   1   9   0      618.15      627.16     12.13 o 
   2   9   0      299.84      274.94      9.03 o 
   3   9   0      368.12      365.23     10.02 o 
   4   9   0        3.62        5.06      2.42 o 
   5   9   0      352.35      319.82     10.35 o 
   6   9   0       48.53       63.85      5.68 o 
   7   9   0      112.11      113.72      9.09 o 
   8   9   0        1.48        2.20      5.38 o 
   0  10   0      424.90      398.89     10.12 o 
   1  10   0        4.63       -0.31      1.77 o 
   2  10   0        1.09       -0.49      1.91 o 
   3  10   0      207.59      197.88      7.93 o 
   4  10   0      264.93      258.73      9.38 o 
   5  10   0       86.83       89.01      6.44 o 
   6  10   0       25.50       20.75      5.23 o 
   7  10   0       12.42       13.00      5.60 o 
   8  10   0       11.65       12.03      6.57 o 
   1  11   0       24.76       21.36      3.01 o 
   2  11   0      181.47      177.32      7.01 o 
   3  11   0        4.53        1.87      2.48 o 
   4  11   0        3.17        3.64      3.17 o 
   5  11   0       55.54       52.47      5.62 o 
   6  11   0      149.03      146.87     10.60 o 
   7  11   0       17.86       11.66      5.72 o 
   0  12   0        6.17       12.14      5.14 o 
   1  12   0      130.58      128.17      7.88 o 
   2  12   0       38.39       40.25      4.27 o 
   3  12   0       48.75       53.46      4.89 o 
   4  12   0        3.78        4.33      3.71 o 
   5  12   0       12.03        9.94      4.76 o 
   6  12   0        8.64        5.44      5.54 o 
   7  12   0       27.66       31.18      7.08 o 
   1  13   0       72.70       76.24      6.87 o 
   2  13   0       71.29       88.53      7.32 o 
   3  13   0       87.28       88.72      8.26 o 
   4  13   0       47.10       52.62      6.34 o 
   5  13   0       18.28       26.48      6.72 o 
   6  13   0       20.09       13.67      6.62 o 
   0  14   0      198.10      217.62     15.91 o 
   1  14   0       50.12       51.62      6.36 o 
   2  14   0       47.56       42.30      6.11 o 
   3  14   0        4.52        0.40      4.26 o 
   4  14   0        0.54       -3.88      6.26 o 
   5  14   0        5.55        3.97      5.97 o 
   1  15   0       24.50       20.07      5.46 o 
   2  15   0      185.60      197.19     11.62 o 
   3  15   0       29.28       28.59      7.14 o 
   4  15   0       45.29       51.46     10.60 o 
   0  16   0      180.01      243.98     21.69 o 
   1  16   0      145.45      148.96     11.09 o 
   2  16   0       60.24       73.27     11.67 o 
   3  16   0       12.72        8.33     11.56 o 
   2   0   1    14647.96    14739.81    188.57 o 
   3   0   1     1932.00     2007.83     26.29 o 
   4   0   1      328.07      372.00      8.58 o 
   5   0   1      323.45      156.14     16.97 o 
   6   0   1      474.07      214.45     16.48 o 
   7   0   1        0.01       -0.37      2.57 o 
   8   0   1        0.01       -1.34      3.47 o 
   9   0   1        0.03        0.05      4.10 o 
  10   0   1       98.10       96.07      9.44 o 
 -10   1   1        8.54        7.64      5.70 o 
  -9   1   1       17.64       17.44      5.03 o 
  -8   1   1        7.48        4.32      3.31 o 
  -7   1   1       24.73       24.95      4.84 o 
  -6   1   1      335.23      232.71     23.06 o 
  -5   1   1      466.84      511.10     14.04 o 
  -4   1   1     1716.09     1756.67     30.61 o 
  -3   1   1     1285.88     1340.23     18.49 o 
  -2   1   1     1477.29     1493.38     17.64 o 
  -1   1   1      855.64      513.85     61.10 o 
   1   1   1      820.14      451.33     21.95 o 
   2   1   1     1458.60     1488.57     18.92 o 
   3   1   1     1304.59     1358.51     21.84 o 
   4   1   1     1728.85     1793.92     26.00 o 
   5   1   1      455.37      448.71     10.08 o 
   6   1   1      344.06      169.92     14.89 o 
   7   1   1       26.56       18.59      4.14 o 
   8   1   1        8.76        6.10      3.58 o 
   9   1   1       18.62       15.58      7.74 o 
  10   1   1        9.13        9.09      7.09 o 
 -10   2   1       44.11       35.39      8.08 o 
  -9   2   1       73.79       72.80     12.17 o 
  -8   2   1        6.11       -0.19      3.34 o 
  -7   2   1      194.38      216.15      8.12 o 
  -6   2   1      216.83      244.60      7.41 o 
  -5   2   1       50.40       50.64      3.69 o 
  -4   2   1     3357.25     3565.72     55.41 o 
  -3   2   1     2355.75     2435.81     33.02 o 
  -2   2   1    10553.35    10854.93    113.06 o 
  -1   2   1    10094.45    10007.28    200.94 o 
   0   2   1     1979.26     1093.97     38.29 o 
   1   2   1     9959.56     9885.58    140.40 o 
   2   2   1    10593.11    10878.04    166.72 o 
   3   2   1     2347.39     2444.40     32.66 o 
   4   2   1     3353.26     3617.86     48.12 o 
   5   2   1       53.81       51.74      3.51 o 
   6   2   1      215.45      241.23     10.38 o 
   7   2   1      206.74      211.56      7.83 o 
   8   2   1        5.20        3.63      3.76 o 
   9   2   1       71.30       76.82      8.05 o 
  10   2   1       45.29       34.13     13.79 o 
 -10   3   1        9.16       17.51     13.44 o 
  -9   3   1       64.59       67.02     10.46 o 
  -8   3   1       49.36       42.27      9.75 o 
  -7   3   1       37.26       37.93      4.68 o 
  -6   3   1      147.97      150.99      6.09 o 
  -5   3   1       72.87       67.81      4.26 o 
  -4   3   1      955.36      963.77     17.75 o 
  -3   3   1      679.23      737.92     12.38 o 
  -2   3   1      326.23      328.11      5.78 o 
  -1   3   1      967.23      965.89     10.89 o 
   0   3   1     2249.93     2236.11     21.49 o 
   1   3   1      961.29      956.09     10.43 o 
   2   3   1      323.67      327.16      5.60 o 
   3   3   1      696.88      760.83     11.50 o 
   4   3   1      933.79      961.55     16.32 o 
   5   3   1       75.23       70.06      4.56 o 
   6   3   1      145.31      146.73      7.25 o 
   7   3   1       39.44       40.64      4.75 o 
   8   3   1       45.89       45.66      5.59 o 
   9   3   1       65.69       70.47      7.79 o 
  10   3   1        9.22        3.93      7.90 o 
 -10   4   1       14.81       21.59     18.34 o 
  -9   4   1       69.32       81.12     15.21 o 
  -8   4   1       53.78       49.69      6.10 o 
  -7   4   1      319.60      342.48     10.19 o 
  -6   4   1      301.19      325.88      8.28 o 
  -5   4   1        2.31        2.40      1.97 o 
  -4   4   1      113.04       98.06      4.42 o 
  -3   4   1      532.80      537.32     11.65 o 
  -2   4   1      436.90      382.75      7.66 o 
  -1   4   1      506.44      509.65      7.15 o 
   0   4   1       69.14       68.63      1.80 o 
   1   4   1      494.85      495.05      7.11 o 
   2   4   1      436.26      393.63      6.17 o 
   3   4   1      540.86      553.34     10.14 o 
   4   4   1      111.22       99.67      4.53 o 
   5   4   1        1.75        1.76      2.44 o 
   6   4   1      311.97      322.89      9.97 o 
   7   4   1      325.29      370.70     11.96 o 
   8   4   1       54.20       55.60      6.28 o 
   9   4   1       67.17       85.06     10.40 o 
  10   4   1       16.65       13.42      8.97 o 
  -9   5   1       73.99       89.33     12.69 o 
  -8   5   1       36.78       38.46     11.47 o 
  -7   5   1       24.52       19.95      6.25 o 
  -6   5   1       47.02       44.82      5.93 o 
  -5   5   1     1098.41     1126.90     22.70 o 
  -4   5   1       15.74       11.56      3.55 o 
  -3   5   1      358.86      357.54     10.69 o 
  -2   5   1      233.89      255.45      6.56 o 
  -1   5   1     1032.10     1002.95     15.08 o 
   0   5   1       35.72       34.74      1.67 o 
   1   5   1     1014.29      955.19     15.90 o 
   2   5   1      232.80      256.75      7.24 o 
   3   5   1      350.91      356.87      7.59 o 
   4   5   1       13.95       10.08      2.52 o 
   5   5   1     1073.61     1118.75     22.27 o 
   6   5   1       46.17       46.05      4.46 o 
   7   5   1       26.27       19.00      4.28 o 
   8   5   1       35.50       22.92     11.51 o 
   9   5   1       72.22       81.18     10.52 o 
  -9   6   1        2.33        5.16     14.06 o 
  -8   6   1       40.03       43.06      8.20 o 
  -7   6   1      413.91      468.36     18.94 o 
  -6   6   1       46.54       41.04      3.93 o 
  -5   6   1      538.80      549.45     11.97 o 
  -4   6   1      292.17      280.86      6.89 o 
  -3   6   1      457.76      455.33      9.92 o 
  -2   6   1      176.16      142.33      4.48 o 
  -1   6   1      819.61      790.96     11.98 o 
   0   6   1      207.38      206.48      4.36 o 
   1   6   1      813.14      779.13     13.37 o 
   2   6   1      174.98      141.94      4.56 o 
   3   6   1      457.43      438.78      9.34 o 
   4   6   1      284.55      264.30      9.12 o 
   5   6   1      542.41      560.51     21.05 o 
   6   6   1       45.71       36.24      6.02 o 
   7   6   1      422.56      435.82     15.74 o 
   8   6   1       40.90       58.09      8.63 o 
   9   6   1        2.23        6.64      6.50 o 
  -9   7   1       16.56       17.00     19.25 o 
  -8   7   1      147.61      189.92     14.04 o 
  -7   7   1       10.18       10.02      8.86 o 
  -6   7   1      311.73      318.78     15.02 o 
  -5   7   1      179.94      183.89      6.27 o 
  -4   7   1      823.44      841.51     15.03 o 
  -3   7   1      152.72      152.58      5.30 o 
  -2   7   1       96.30      106.96      6.99 o 
  -1   7   1      232.89      255.79      7.90 o 
   0   7   1      784.86      773.77     11.91 o 
   1   7   1      239.57      259.05      6.56 o 
   2   7   1       95.28      111.14      5.05 o 
   3   7   1      158.69      153.06      6.06 o 
   4   7   1      804.65      801.87     20.82 o 
   5   7   1      175.40      181.13      6.95 o 
   6   7   1      307.35      300.95     12.51 o 
   7   7   1        9.09        5.56      5.87 o 
   8   7   1      152.89      164.84     13.49 o 
   9   7   1       16.09       13.64      7.72 o 
  -9   8   1       43.62       34.24     11.25 o 
  -8   8   1        1.42        3.04     12.38 o 
  -7   8   1        4.42        8.02     15.82 o 
  -6   8   1      268.82      270.28     13.87 o 
  -5   8   1       62.64       63.16      4.87 o 
  -4   8   1      676.49      704.53     15.84 o 
  -3   8   1     1116.30     1099.54     18.85 o 
  -2   8   1     1160.42     1127.22     18.74 o 
  -1   8   1      678.70      662.56     11.00 o 
   0   8   1       86.99       79.61      3.12 o 
   1   8   1      685.10      673.30     13.36 o 
   2   8   1     1186.02     1161.48     20.25 o 
   3   8   1     1108.15     1060.95     19.53 o 
   4   8   1      683.14      700.93     19.36 o 
   5   8   1       57.50       50.89      5.96 o 
   6   8   1      261.95      297.02     12.69 o 
   7   8   1        3.84        5.44      5.31 o 
   8   8   1        1.24        4.16      6.14 o 
   9   8   1       43.02       53.84     10.62 o 
  -8   9   1       12.76       13.28      6.05 o 
  -7   9   1        7.51        8.88     12.19 o 
  -6   9   1       78.82       82.17      7.65 o 
  -5   9   1      449.46      437.82     12.25 o 
  -4   9   1      183.76      181.21     17.16 o 
  -3   9   1     1124.64     1128.59     19.56 o 
  -2   9   1      282.21      272.49      7.51 o 
  -1   9   1       65.46       61.11      3.09 o 
   0   9   1        0.22        0.84      1.12 o 
   1   9   1       68.84       59.69      4.29 o 
   2   9   1      286.80      287.86      9.26 o 
   3   9   1     1118.03     1147.32     27.38 o 
   4   9   1      185.02      173.79      8.17 o 
   5   9   1      447.56      444.86     16.77 o 
   6   9   1       77.60       71.45      8.66 o 
   7   9   1        7.52        6.30      5.69 o 
   8   9   1       12.71        9.73      8.94 o 
  -8  10   1       19.36       11.43      6.40 o 
  -7  10   1       18.48       19.60      5.80 o 
  -6  10   1       11.83       12.04      4.88 o 
  -5  10   1       14.93       12.40      3.38 o 
  -4  10   1      173.97      163.03      8.60 o 
  -3  10   1       37.61       32.57      3.55 o 
  -2  10   1      727.81      718.98     14.24 o 
  -1  10   1       26.70       24.35      2.39 o 
   0  10   1       30.31       26.97      2.20 o 
   1  10   1       29.02       23.71      2.71 o 
   2  10   1      726.44      701.59     16.05 o 
   3  10   1       41.85       39.53      7.73 o 
   4  10   1      171.11      179.73     10.11 o 
   5  10   1       16.36       14.68      4.07 o 
   6  10   1        9.64        5.69      3.60 o 
   7  10   1       20.22       16.13      5.72 o 
   8  10   1       20.05       14.06      6.55 o 
  -7  11   1       34.05       29.98      6.81 o 
  -6  11   1      101.71      115.24      9.75 o 
  -5  11   1      141.33      141.71     11.30 o 
  -4  11   1      526.59      551.65     14.73 o 
  -3  11   1       76.36       69.50      5.12 o 
  -2  11   1      213.70      219.10      7.67 o 
  -1  11   1      179.25      176.90      7.11 o 
   0  11   1        4.37        3.99      1.86 o 
   1  11   1      179.34      181.30      6.43 o 
   2  11   1      211.75      209.12      7.64 o 
   3  11   1       77.06       79.64      6.05 o 
   4  11   1      526.03      539.23     14.72 o 
   5  11   1      142.63      131.02      7.93 o 
   6  11   1      102.61      103.31      9.20 o 
   7  11   1       33.74       20.78      6.59 o 
  -7  12   1       63.26       61.30      8.96 o 
  -6  12   1       31.16       30.23      6.87 o 
  -5  12   1       93.75       86.02      8.58 o 
  -4  12   1      136.47      131.41      8.04 o 
  -3  12   1       63.45       61.45      5.23 o 
  -2  12   1        6.48        2.46      2.43 o 
  -1  12   1       15.46       13.71      3.67 o 
   0  12   1      127.30      133.88      8.00 o 
   1  12   1       17.34       14.81      3.26 o 
   2  12   1        6.58        5.86      2.66 o 
   3  12   1       65.47       66.78      5.92 o 
   4  12   1      136.88      145.40      8.44 o 
   5  12   1       88.61       82.39      7.12 o 
   6  12   1       32.41       27.20      8.14 o 
   7  12   1       59.19       38.45      7.82 o 
  -6  13   1       45.69       31.88      7.72 o 
  -5  13   1      191.38      190.78     12.60 o 
  -4  13   1       96.29      104.90      8.09 o 
  -3  13   1      304.94      345.23     11.36 o 
  -2  13   1        2.80        4.06      3.40 o 
  -1  13   1       46.25       44.98      5.60 o 
   0  13   1       90.43      103.64      7.83 o 
   1  13   1       41.61       41.13      5.50 o 
   2  13   1        2.38        0.67      3.22 o 
   3  13   1      307.99      348.59     12.75 o 
   4  13   1       99.42      101.20      7.85 o 
   5  13   1      195.34      214.62     12.87 o 
   6  13   1       44.25       43.77      7.88 o 
  -5  14   1       19.33       10.11      6.27 o 
  -4  14   1        9.29        1.77      6.96 o 
  -3  14   1       98.18      106.87      8.79 o 
  -2  14   1       61.22       63.46      7.73 o 
  -1  14   1       84.36       99.16      8.08 o 
   0  14   1        0.07       -3.24      3.24 o 
   1  14   1       82.51       76.88      7.27 o 
   2  14   1       57.68       56.18      6.46 o 
   3  14   1       97.57      104.44     12.37 o 
   4  14   1        8.99        8.07      5.87 o 
   5  14   1       18.61       14.71      6.78 o 
  -4  15   1       51.93       66.26     23.47 o 
  -3  15   1       11.84       22.49      7.08 o 
  -2  15   1       20.10       15.68      5.36 o 
  -1  15   1       62.40       75.23      7.80 o 
   0  15   1        8.63        4.67      4.46 o 
   1  15   1       61.53       69.45      7.62 o 
   2  15   1       19.08       17.09      5.41 o 
   3  15   1       11.26        7.81      6.09 o 
   4  15   1       53.26       47.91     10.65 o 
  -2  16   1       37.68       31.85      6.53 o 
  -1  16   1       55.63       54.91     10.65 o 
   0  16   1       21.68       22.22      6.25 o 
   1  16   1       54.81       64.73      7.97 o 
   2  16   1       37.89       46.46      6.69 o 
   3  16   1       48.02       48.64     16.69 o 
   2   0   2        7.38        6.01      0.77 o 
   3   0   2      269.26      277.50      6.04 o 
   4   0   2      566.23      578.40     10.71 o 
   5   0   2        5.77        1.33      1.51 o 
   6   0   2      254.74      278.66      8.40 o 
   7   0   2        6.85        4.78      2.95 o 
   8   0   2        3.07        1.26      3.70 o 
   9   0   2       22.33       15.56      4.90 o 
  10   0   2        1.38       -5.22      5.29 o 
 -10   1   2       64.13       60.57      8.31 o 
  -9   1   2       55.76       42.87      6.07 o 
  -8   1   2      191.51      202.99     13.64 o 
  -7   1   2       54.77       56.40      7.67 o 
  -5   1   2      510.94      550.82     12.36 o 
  -4   1   2      312.39      370.84      7.82 o 
  -3   1   2      831.12      867.86     11.43 o 
  -2   1   2     4913.67     5030.37     59.10 o 
  -1   1   2     2143.11     2251.35     29.84 o 
   0   1   2        0.20        0.33      0.18 o 
   1   1   2     2198.25     2331.19     52.05 o 
   2   1   2     4939.63     5009.30     62.13 o 
   3   1   2      856.95      883.42     15.97 o 
   4   1   2      315.19      394.73      7.50 o 
   5   1   2      513.47      554.16     11.80 o 
   6   1   2      503.25      217.96     24.05 o 
   7   1   2       53.92       57.86      7.33 o 
   8   1   2      195.65      202.70     16.99 o 
   9   1   2       53.38       54.30      6.36 o 
  10   1   2       67.07       51.82     12.27 o 
 -10   2   2       87.40       95.42     10.51 o 
  -9   2   2      137.90      126.29     16.88 o 
  -8   2   2       29.15       20.01      7.41 o 
  -7   2   2       73.80       80.61      5.11 o 
  -6   2   2      435.77      456.86     10.58 o 
  -5   2   2      256.29      255.44      6.89 o 
  -4   2   2     1622.18     1697.60     23.47 o 
  -3   2   2      790.85      852.70     16.56 o 
  -2   2   2     5170.99     5242.65     57.92 o 
  -1   2   2     3639.88     3722.17     30.57 o 
   0   2   2      653.36      625.46      6.96 o 
   1   2   2     3692.52     3778.56     51.51 o 
   2   2   2     5216.98     5343.52     67.02 o 
   3   2   2      766.42      835.60     12.97 o 
   4   2   2     1627.77     1713.17     41.99 o 
   5   2   2      251.58      259.45      8.63 o 
   6   2   2      420.07      439.07     12.98 o 
   7   2   2       77.35       75.13      8.70 o 
   8   2   2       28.82       29.90      5.82 o 
   9   2   2      142.90      164.33     10.34 o 
  10   2   2       88.19       94.02     10.65 o 
 -10   3   2       44.19       47.82     10.88 o 
  -9   3   2       41.87       50.22      6.92 o 
  -8   3   2      146.07      152.13      8.20 o 
  -7   3   2      331.69      358.20      9.92 o 
  -6   3   2      244.21      255.15      7.54 o 
  -5   3   2      280.50      297.23      7.53 o 
  -4   3   2      107.55      110.96      4.08 o 
  -3   3   2      288.53      286.92      5.83 o 
  -2   3   2     1396.06     1421.01     19.61 o 
  -1   3   2     3147.31     3138.46     30.66 o 
   0   3   2      146.60      130.14      2.25 o 
   1   3   2     3133.56     3141.60     27.42 o 
   2   3   2     1408.19     1410.17     18.72 o 
   3   3   2      304.61      306.68     12.04 o 
   4   3   2      106.07      102.27      3.80 o 
   5   3   2      265.93      290.26      9.04 o 
   6   3   2      252.01      255.05     15.74 o 
   7   3   2      332.69      347.02     13.97 o 
   8   3   2      146.47      153.09      8.89 o 
   9   3   2       43.59       34.29     13.42 o 
  10   3   2       41.88       31.53     19.91 o 
 -10   4   2       24.16       17.30     12.83 o 
  -9   4   2      127.11      122.62     14.54 o 
  -8   4   2      131.51      140.00      8.66 o 
  -7   4   2      155.02      153.64      9.04 o 
  -6   4   2      575.39      567.01     12.58 o 
  -5   4   2      942.02      969.09     17.64 o 
  -4   4   2      847.31      864.51     15.25 o 
  -3   4   2     2536.44     2709.99     37.02 o 
  -2   4   2      166.74      192.39      4.24 o 
  -1   4   2     2171.95     2214.11     26.09 o 
   0   4   2      292.59      310.80      4.46 o 
   1   4   2     2210.33     2260.70     26.51 o 
   2   4   2      173.80      210.36      4.59 o 
   3   4   2     2567.49     2691.91     38.12 o 
   4   4   2      818.07      824.61     21.75 o 
   5   4   2      936.95     1003.21     20.34 o 
   6   4   2      574.42      592.09     25.12 o 
   7   4   2      148.42      161.09      8.06 o 
   8   4   2      138.36      153.40      8.77 o 
   9   4   2      130.51      140.49     12.54 o 
  10   4   2       25.48       17.67     14.71 o 
  -9   5   2       14.29        4.97     19.38 o 
  -8   5   2      161.10      163.69     22.74 o 
  -7   5   2      469.19      505.23     15.08 o 
  -6   5   2       20.78       12.88      5.94 o 
  -5   5   2       66.72       60.59      3.95 o 
  -4   5   2      312.10      316.90      6.96 o 
  -3   5   2     1166.89     1232.01     18.93 o 
  -2   5   2      201.43      212.76      5.15 o 
  -1   5   2     1799.73     1915.36     24.70 o 
   0   5   2     3117.35     3120.67     37.38 o 
   1   5   2     1840.97     1900.22     28.08 o 
   2   5   2      206.29      210.62      5.75 o 
   3   5   2     1168.06     1234.45     17.99 o 
   4   5   2      304.83      299.53      8.45 o 
   5   5   2       61.85       57.03      4.32 o 
   6   5   2       20.66       16.66      5.12 o 
   7   5   2      461.43      496.47     15.30 o 
   8   5   2      153.81      168.75     11.08 o 
   9   5   2       14.20       14.28      7.49 o 
  -9   6   2       45.74       67.54     11.94 o 
  -8   6   2        5.53        4.10     15.18 o 
  -7   6   2      110.07      104.50     11.08 o 
  -6   6   2      112.93      116.15     10.94 o 
  -5   6   2      213.31      214.85      6.76 o 
  -4   6   2       78.40       70.56      3.60 o 
  -3   6   2        0.41       -0.55      1.04 o 
  -2   6   2      144.36      144.55      4.46 o 
  -1   6   2      556.21      544.13      8.66 o 
   0   6   2     1026.39     1057.54     14.39 o 
   1   6   2      561.41      525.85     10.48 o 
   2   6   2      134.80      127.77      4.23 o 
   3   6   2        0.48       -0.56      1.35 o 
   4   6   2       81.90       74.02      4.11 o 
   5   6   2      201.86      201.40      7.61 o 
   6   6   2      113.60      112.32      6.40 o 
   7   6   2      108.78      116.74      8.93 o 
   8   6   2        4.51        0.69      6.02 o 
   9   6   2       44.86       57.85      9.97 o 
  -9   7   2       83.16       82.83     19.66 o 
  -8   7   2       19.28       15.48     15.26 o 
  -7   7   2      170.78      170.73     32.64 o 
  -6   7   2       85.91       96.82      9.15 o 
  -5   7   2       47.98       48.34      2.78 o 
  -4   7   2      155.59      156.79      5.57 o 
  -3   7   2      194.57      192.83      6.01 o 
  -2   7   2      267.14      241.46      6.86 o 
  -1   7   2      891.00      936.52     13.74 o 
   0   7   2        3.42       -0.41      1.00 o 
   1   7   2      885.91      905.85     16.22 o 
   2   7   2      251.45      220.99      7.34 o 
   3   7   2      203.23      212.38      7.31 o 
   4   7   2      153.41      151.30      8.21 o 
   5   7   2       51.98       49.49      4.16 o 
   6   7   2       82.73       90.86      7.58 o 
   7   7   2      166.55      172.21     10.75 o 
   8   7   2       18.87       19.15      8.84 o 
   9   7   2       80.29       78.96     11.39 o 
  -9   8   2        3.89        5.10     17.00 o 
  -8   8   2       12.15       21.41     11.87 o 
  -7   8   2       30.38       38.89      9.58 o 
  -6   8   2        4.25        4.71     10.86 o 
  -5   8   2      122.55      116.59     11.62 o 
  -4   8   2      297.28      297.09      9.11 o 
  -3   8   2      117.51      110.13      9.27 o 
  -2   8   2       26.79       19.43      2.53 o 
  -1   8   2     1879.48     1803.96     23.95 o 
   0   8   2      276.30      288.13      6.37 o 
   1   8   2     1859.33     1791.20     26.52 o 
   2   8   2       23.76       21.90      3.25 o 
   3   8   2      114.61       93.20      5.40 o 
   4   8   2      295.75      299.72     11.68 o 
   5   8   2      119.22      119.46      8.31 o 
   6   8   2        4.85        4.30      3.79 o 
   7   8   2       28.33       23.38      7.85 o 
   8   8   2       12.32       15.97      7.22 o 
   9   8   2        4.45        5.84      8.10 o 
  -8   9   2       87.21      109.75     10.10 o 
  -7   9   2       31.54       38.55     13.01 o 
  -6   9   2       36.96       38.61     14.17 o 
  -5   9   2       53.61       55.19      4.98 o 
  -4   9   2      132.53      133.41      6.64 o 
  -3   9   2       21.73       16.86      2.72 o 
  -2   9   2      108.03      109.75      6.18 o 
  -1   9   2       38.90       37.24      3.29 o 
   0   9   2      326.24      305.48      6.29 o 
   1   9   2       33.89       31.02      3.11 o 
   2   9   2      106.42      106.15      5.47 o 
   3   9   2       18.03       11.46      3.09 o 
   4   9   2      142.50      147.02      9.82 o 
   5   9   2       54.25       47.89      6.85 o 
   6   9   2       38.21       38.65      6.36 o 
   7   9   2       32.82       46.06     10.94 o 
   8   9   2       84.34      107.07     13.16 o 
  -8  10   2       94.79      118.23     18.86 o 
  -7  10   2       42.17       54.80      7.73 o 
  -6  10   2      167.67      197.05     13.42 o 
  -5  10   2       93.87       82.05      7.66 o 
  -4  10   2       14.04        8.75      4.58 o 
  -3  10   2      148.81      138.62      6.32 o 
  -2  10   2      854.02      878.56     16.40 o 
  -1  10   2        5.63        4.64      1.81 o 
   0  10   2     2221.34     2235.80     29.18 o 
   1  10   2        7.57        3.02      2.09 o 
   2  10   2      842.69      848.31     18.04 o 
   3  10   2      141.16      142.13      7.97 o 
   4  10   2       11.88        6.39      3.64 o 
   5  10   2       95.84       85.05      9.60 o 
   6  10   2      170.39      194.22     17.46 o 
   7  10   2       42.77       41.64      9.82 o 
   8  10   2       93.51      103.72     14.31 o 
  -7  11   2      171.77      167.39     12.27 o 
  -6  11   2      150.66      158.39     13.99 o 
  -5  11   2       26.77       23.89      5.51 o 
  -4  11   2       10.01        5.69      2.93 o 
  -3  11   2       48.94       54.77      4.65 o 
  -2  11   2      174.16      171.61      7.05 o 
  -1  11   2     1061.23     1125.28     19.03 o 
   0  11   2      177.75      166.96      5.24 o 
   1  11   2     1059.10     1094.12     20.95 o 
   2  11   2      180.94      167.71      7.15 o 
   3  11   2       45.37       40.72      5.84 o 
   4  11   2       10.45        5.59      3.96 o 
   5  11   2       30.10       29.14      6.14 o 
   6  11   2      151.44      156.40      9.16 o 
   7  11   2      172.28      174.47     12.14 o 
  -7  12   2        7.84       10.51      6.72 o 
  -6  12   2      123.47      130.53     11.77 o 
  -5  12   2        6.10        4.39      4.68 o 
  -4  12   2       32.92       32.50      5.11 o 
  -3  12   2       34.33       31.56      4.23 o 
  -2  12   2       72.91       74.40      5.38 o 
  -1  12   2      116.65      128.15      8.01 o 
   0  12   2       17.90       10.86      3.40 o 
   1  12   2      118.01      123.35      6.92 o 
   2  12   2       68.49       66.89      4.82 o 
   3  12   2       31.38       28.37      4.73 o 
   4  12   2       31.31       28.73      5.09 o 
   5  12   2        6.66       11.67      4.43 o 
   6  12   2      120.69      113.64     17.80 o 
   7  12   2        7.79        2.29      5.91 o 
  -6  13   2       37.58       30.38      7.73 o 
  -5  13   2       32.53       30.47      7.04 o 
  -4  13   2        2.14        2.99      5.61 o 
  -3  13   2       50.67       56.10      5.69 o 
  -2  13   2      240.85      229.25     10.78 o 
  -1  13   2      111.93      114.60      8.20 o 
   0  13   2      615.94      602.00     16.87 o 
   1  13   2      116.23      115.19      8.02 o 
   2  13   2      237.25      230.30     10.84 o 
   3  13   2       47.84       53.81      5.80 o 
   4  13   2        2.08        1.76      4.16 o 
   5  13   2       32.68       26.77      5.85 o 
   6  13   2       39.24       28.84      7.25 o 
  -5  14   2       74.96       92.24     10.58 o 
  -4  14   2        5.98       -0.47      6.84 o 
  -3  14   2       26.57       19.94      5.73 o 
  -2  14   2       45.38       35.65      5.62 o 
  -1  14   2        1.66       -1.37      3.64 o 
   0  14   2       83.82       75.36     10.59 o 
   1  14   2        1.19       -0.92      3.69 o 
   2  14   2       44.65       38.75      5.79 o 
   3  14   2       24.56       25.23      7.29 o 
   4  14   2        5.60        7.34      6.22 o 
   5  14   2       73.84      105.32     14.79 o 
  -4  15   2       57.16       66.51     12.01 o 
  -3  15   2        3.03        0.66      5.89 o 
  -2  15   2       12.41       14.25      5.18 o 
  -1  15   2       89.90       92.06      8.26 o 
   0  15   2       62.76       69.37      9.27 o 
   1  15   2       87.92       93.93      8.50 o 
   2  15   2       13.27       12.12      4.47 o 
   3  15   2        2.50       -0.70      5.71 o 
   4  15   2       54.47       58.80      9.75 o 
  -2  16   2        2.30        1.51      5.12 o 
  -1  16   2       10.90       13.52      5.57 o 
   0  16   2       18.65       20.87      6.06 o 
   1  16   2       10.79       13.31      5.72 o 
   2  16   2        3.16       -0.28      4.44 o 
   1   0   3       45.96       51.17      1.50 o 
   2   0   3     1000.59     1001.44     13.17 o 
   3   0   3        7.15        2.84      0.82 o 
   4   0   3      834.24      870.19     21.62 o 
   5   0   3      170.67      151.46      9.97 o 
   6   0   3       33.10       43.26      5.21 o 
   7   0   3       19.67       16.32      3.87 o 
   8   0   3       17.77       17.93      4.80 o 
   9   0   3       62.81       69.77      8.01 o 
  10   0   3        0.02       -2.38      5.28 o 
 -10   1   3       99.91      107.35      8.87 o 
  -9   1   3       41.52       36.06      8.30 o 
  -8   1   3      113.88      125.67     11.92 o 
  -7   1   3       57.38       59.35      4.77 o 
  -6   1   3      145.26      141.36      8.09 o 
  -5   1   3      118.68      119.79      5.18 o 
  -4   1   3      194.88      197.27      9.21 o 
  -3   1   3      574.12      604.71      8.40 o 
  -2   1   3      471.83      444.92      7.03 o 
  -1   1   3     1694.44     1771.67     18.51 o 
   0   1   3     1009.51     1037.42     24.05 o 
   1   1   3     1732.69     1756.43     22.47 o 
   2   1   3      468.72      436.65      6.45 o 
   3   1   3      573.30      625.72     10.47 o 
   4   1   3      194.52      206.57      7.98 o 
   5   1   3      124.07      125.27      6.91 o 
   6   1   3      138.34      130.04     10.25 o 
   7   1   3       59.06       65.51      5.51 o 
   8   1   3      111.60      128.64     13.31 o 
   9   1   3       42.87       36.30      8.93 o 
  10   1   3      101.20      107.15     20.66 o 
 -10   2   3       41.05       35.08      7.10 o 
  -9   2   3       77.11       61.99      9.57 o 
  -8   2   3      176.68      211.55     11.07 o 
  -7   2   3       29.21       23.32      3.70 o 
  -6   2   3       98.24      100.86      6.54 o 
  -5   2   3      105.41      113.32      5.81 o 
  -4   2   3      846.00      811.12     15.02 o 
  -3   2   3      636.37      672.66      9.04 o 
  -2   2   3       29.88       33.05      1.30 o 
  -1   2   3      332.16      330.65      3.50 o 
   0   2   3      641.24      634.70      6.26 o 
   1   2   3      336.39      334.35      4.25 o 
   2   2   3       29.87       33.67      1.78 o 
   3   2   3      646.59      692.05     17.01 o 
   4   2   3      855.92      842.26     14.91 o 
   5   2   3      107.50      120.01      4.82 o 
   6   2   3       99.19       99.48     10.18 o 
   7   2   3       26.56       23.67      3.58 o 
   8   2   3      170.28      189.38      9.67 o 
   9   2   3       78.47       88.15      8.34 o 
  10   2   3       39.42       27.51     12.07 o 
 -10   3   3       84.39       69.55     14.12 o 
  -9   3   3      198.04      207.71     10.57 o 
  -8   3   3      223.73      232.18     11.68 o 
  -7   3   3        6.27        4.44      2.89 o 
  -6   3   3      164.56      167.00      7.93 o 
  -5   3   3     1085.97     1152.16     17.60 o 
  -4   3   3      615.33      616.47     10.49 o 
  -3   3   3     2962.58     3258.71     54.01 o 
  -2   3   3      784.57      800.42      9.25 o 
  -1   3   3      437.06      437.31      4.42 o 
   0   3   3     4815.08     4690.21     44.73 o 
   1   3   3      420.86      424.55      5.11 o 
   2   3   3      769.90      769.66     12.11 o 
   3   3   3     2898.30     3228.72     48.80 o 
   4   3   3      631.20      650.79     12.42 o 
   5   3   3     1111.46     1169.08     34.47 o 
   6   3   3      166.67      168.47      7.38 o 
   7   3   3        6.57        4.95      2.94 o 
   8   3   3      228.41      237.91     11.54 o 
   9   3   3      197.36      235.48     11.83 o 
  10   3   3       82.03       89.16     11.85 o 
  -9   4   3       42.93       50.33      9.98 o 
  -8   4   3      187.80      206.51     11.08 o 
  -7   4   3      112.87      114.78      7.37 o 
  -6   4   3      379.40      391.35      9.56 o 
  -5   4   3     1284.84     1360.80     29.87 o 
  -4   4   3      249.02      236.80      6.33 o 
  -3   4   3     2572.29     2724.51     34.25 o 
  -2   4   3      239.37      249.65      4.47 o 
  -1   4   3      143.75      159.04      2.98 o 
   0   4   3      740.89      699.21      8.58 o 
   1   4   3      160.61      170.12      3.63 o 
   2   4   3      238.64      241.04      5.17 o 
   3   4   3     2576.62     2737.54     58.37 o 
   4   4   3      259.52      257.35     10.21 o 
   5   4   3     1293.08     1338.09     25.36 o 
   6   4   3      369.07      396.13     11.57 o 
   7   4   3      108.57      116.61      7.41 o 
   8   4   3      184.38      212.81     10.26 o 
   9   4   3       40.77       33.22     11.45 o 
  -9   5   3      171.45      160.65     22.50 o 
  -8   5   3       73.44       71.92      8.60 o 
  -7   5   3      112.73      114.34      8.34 o 
  -6   5   3      157.71      163.82      6.45 o 
  -5   5   3       85.58       80.38      4.38 o 
  -4   5   3       84.95       90.52      3.31 o 
  -3   5   3      169.26      164.63      4.12 o 
  -2   5   3     1525.00     1575.54     22.71 o 
  -1   5   3     1285.87     1302.41     17.58 o 
   0   5   3       10.80       16.82      1.48 o 
   1   5   3     1281.12     1277.15     21.52 o 
   2   5   3     1516.42     1523.30     28.35 o 
   3   5   3      166.99      157.23      6.62 o 
   4   5   3       87.16       86.74      3.89 o 
   5   5   3       83.76       80.40      6.15 o 
   6   5   3      146.08      150.15      9.22 o 
   7   5   3      116.62      129.13      7.71 o 
   8   5   3       71.28       59.18      7.48 o 
   9   5   3      172.24      193.89     17.05 o 
  -9   6   3        3.06       15.58     29.22 o 
  -8   6   3       81.15       93.54      8.16 o 
  -7   6   3      294.24      249.31     16.70 o 
  -6   6   3      125.55      133.84      7.62 o 
  -5   6   3      151.29      143.15      6.52 o 
  -4   6   3      593.53      614.88     11.11 o 
  -3   6   3      631.07      601.65     10.73 o 
  -2   6   3      443.71      504.48      8.62 o 
  -1   6   3      227.86      224.12      4.47 o 
   0   6   3       85.99      125.29      3.59 o 
   1   6   3      226.98      216.31      5.87 o 
   2   6   3      453.72      502.44     10.62 o 
   3   6   3      629.96      588.61     21.82 o 
   4   6   3      598.54      609.93     13.72 o 
   5   6   3      158.12      148.61      8.29 o 
   6   6   3      127.35      121.19      6.85 o 
   7   6   3      286.45      280.05     12.98 o 
   8   6   3       80.01       84.44      9.05 o 
   9   6   3        2.77        1.44      8.45 o 
  -9   7   3        6.44       18.69     43.53 o 
  -8   7   3       72.95       69.52      7.80 o 
  -7   7   3      353.14      356.56     13.94 o 
  -6   7   3        1.24        0.36      8.45 o 
  -5   7   3      119.56      117.26      4.80 o 
  -4   7   3      120.81      129.75      5.08 o 
  -3   7   3      239.95      212.08      5.84 o 
  -2   7   3       62.78       58.37      4.11 o 
  -1   7   3      176.46      181.65      5.53 o 
   0   7   3        5.01        7.85      1.43 o 
   1   7   3      166.90      178.90      5.64 o 
   2   7   3       63.32       58.07      4.87 o 
   3   7   3      240.60      218.35      9.15 o 
   4   7   3      113.74      116.00      7.67 o 
   5   7   3      112.60      113.12      8.04 o 
   6   7   3        1.15        2.41      3.40 o 
   7   7   3      344.68      341.86     14.75 o 
   8   7   3       69.88       75.46     11.89 o 
   9   7   3        7.26        6.41      9.91 o 
  -9   8   3       21.87       13.56     14.23 o 
  -8   8   3       41.29       47.88     13.08 o 
  -7   8   3       12.17       15.88     16.17 o 
  -6   8   3       29.32       33.55      9.71 o 
  -5   8   3      280.11      283.25      9.30 o 
  -4   8   3      295.70      312.96      8.53 o 
  -3   8   3      334.43      353.07      8.75 o 
  -2   8   3       47.71       42.78      4.39 o 
  -1   8   3       80.03       75.63      5.30 o 
   0   8   3      191.93      163.90      5.49 o 
   1   8   3       87.98       84.99      4.28 o 
   2   8   3       45.18       49.33      3.97 o 
   3   8   3      336.42      353.39     12.47 o 
   4   8   3      295.09      299.09     11.87 o 
   5   8   3      277.27      289.82     12.45 o 
   6   8   3       30.09       41.62      6.03 o 
   7   8   3       11.47       10.73      5.17 o 
   8   8   3       43.62       45.94     10.80 o 
   9   8   3       23.73       26.68     12.01 o 
  -8   9   3      218.25      213.02     13.20 o 
  -7   9   3       31.14       37.44     20.14 o 
  -6   9   3      216.90      234.09     15.52 o 
  -5   9   3       14.69       11.92      7.12 o 
  -4   9   3        0.38       -1.28      6.93 o 
  -3   9   3      112.12      117.59      8.54 o 
  -2   9   3      115.54      110.07      6.28 o 
  -1   9   3      412.91      410.94      8.12 o 
   0   9   3      563.38      542.96     10.17 o 
   1   9   3      416.03      414.88      9.74 o 
   2   9   3      130.74      114.75      5.37 o 
   3   9   3      112.32      134.62      9.25 o 
   4   9   3        0.46       -3.00      3.03 o 
   5   9   3       13.08       11.03      4.24 o 
   6   9   3      208.69      205.93     11.75 o 
   7   9   3       30.88       29.31      6.71 o 
   8   9   3      214.99      257.82     32.09 o 
  -8  10   3       20.27       24.45     10.14 o 
  -7  10   3       17.30       17.37      7.84 o 
  -6  10   3       19.72       26.70      8.22 o 
  -5  10   3       69.39       75.80      7.49 o 
  -4  10   3      113.15      105.79      6.51 o 
  -3  10   3       79.50       87.92      6.17 o 
  -2  10   3      499.79      471.82     11.16 o 
  -1  10   3        3.68        4.41      1.95 o 
   0  10   3     1451.92     1449.60     21.49 o 
   1  10   3        3.54        3.27      2.10 o 
   2  10   3      494.84      477.82     11.42 o 
   3  10   3       75.29       85.52      6.58 o 
   4  10   3      110.44      103.38      8.19 o 
   5  10   3       66.46       71.35      9.38 o 
   6  10   3       21.01       20.83      5.60 o 
   7  10   3       17.35       11.16      8.16 o 
   8  10   3       21.39       17.03      8.21 o 
  -7  11   3      132.63      137.82     11.48 o 
  -6  11   3        9.33       16.64     12.18 o 
  -5  11   3       90.42      103.75      9.55 o 
  -4  11   3       63.74       68.31      5.92 o 
  -3  11   3       81.33       84.31      9.29 o 
  -2  11   3      147.34      134.94      6.50 o 
  -1  11   3      119.50      122.39      5.57 o 
   0  11   3      365.51      344.88      8.62 o 
   1  11   3      125.73      121.15      6.11 o 
   2  11   3      149.48      129.46      6.54 o 
   3  11   3       82.95       85.33      7.24 o 
   4  11   3       65.96       72.47      6.86 o 
   5  11   3       89.38       99.25      8.93 o 
   6  11   3       10.24       10.27      5.02 o 
   7  11   3      128.61      143.28     13.64 o 
  -7  12   3       20.28       20.58      7.94 o 
  -6  12   3       13.85       10.84      6.11 o 
  -5  12   3       41.78       43.92      8.51 o 
  -4  12   3      367.45      383.96     22.01 o 
  -3  12   3       51.29       45.01      5.39 o 
  -2  12   3      258.85      277.38      9.36 o 
  -1  12   3      483.50      467.42     15.66 o 
   0  12   3       44.79       35.29      4.75 o 
   1  12   3      479.20      457.28     12.38 o 
   2  12   3      256.18      254.76      8.45 o 
   3  12   3       50.60       45.83      5.59 o 
   4  12   3      361.01      416.63     14.80 o 
   5  12   3       43.49       49.66      7.27 o 
   6  12   3       13.98        7.42      7.91 o 
   7  12   3       21.05       20.29      6.74 o 
  -6  13   3       40.83       42.39      8.40 o 
  -5  13   3       25.42       22.66      6.83 o 
  -4  13   3       37.73       26.38      6.62 o 
  -3  13   3       41.41       44.52      5.49 o 
  -2  13   3      348.72      330.71     14.69 o 
  -1  13   3       98.32      109.98      8.12 o 
   0  13   3      209.98      224.70     10.76 o 
   1  13   3       96.63      106.54      9.09 o 
   2  13   3      343.13      350.04     10.61 o 
   3  13   3       43.73       36.70      5.31 o 
   4  13   3       36.99       35.41      5.83 o 
   5  13   3       23.46       22.86      5.75 o 
   6  13   3       40.53       39.89      7.81 o 
  -5  14   3       54.04       59.81      9.42 o 
  -4  14   3        9.51        6.08     13.81 o 
  -3  14   3       58.61       57.20      8.47 o 
  -2  14   3       42.96       44.37      6.12 o 
  -1  14   3       17.26       19.37      5.13 o 
   0  14   3       30.12       32.52      5.48 o 
   1  14   3       17.61       19.11      4.95 o 
   2  14   3       41.08       44.02      5.50 o 
   3  14   3       57.51       60.78      8.52 o 
   4  14   3        9.44        4.68      5.47 o 
   5  14   3       53.26       54.16      8.56 o 
  -4  15   3       10.91       10.59     12.21 o 
  -3  15   3      130.00      112.27     11.36 o 
  -2  15   3      103.29       94.57      8.55 o 
  -1  15   3       50.36       48.57      6.74 o 
   0  15   3       16.80       10.18      4.90 o 
   1  15   3       50.16       45.24      6.50 o 
   2  15   3      102.88      107.51      8.29 o 
   3  15   3      126.21      121.51     11.82 o 
   4  15   3       10.47       13.42      7.15 o 
  -2  16   3       18.84       14.93      5.41 o 
  -1  16   3       23.59       25.43      6.17 o 
   0  16   3       25.80       23.26      6.01 o 
   1  16   3       22.90       17.01      6.01 o 
   2  16   3       18.83       13.81      5.72 o 
   0   0   4      638.86      680.21      9.51 o 
   1   0   4      252.47      268.88      3.54 o 
   2   0   4        0.09       -0.53      0.93 o 
   3   0   4      453.05      424.40      6.96 o 
   4   0   4       82.79       85.27      3.11 o 
   5   0   4       95.48       94.29      4.69 o 
   6   0   4       84.29       97.12      5.09 o 
   7   0   4      222.49      252.76     10.37 o 
   8   0   4        1.44        0.69      3.57 o 
   9   0   4       59.98       64.30      7.60 o 
  10   0   4       20.25       20.47      6.56 o 
 -10   1   4        0.59       -0.05      5.07 o 
  -9   1   4       10.78        3.52      5.15 o 
  -8   1   4       69.21       64.59      7.07 o 
  -7   1   4      102.99      114.07      7.55 o 
  -6   1   4      166.67      163.93      7.91 o 
  -5   1   4      115.14      115.73      5.02 o 
  -4   1   4     1857.46     1851.17     27.08 o 
  -3   1   4      293.52      289.99      6.26 o 
  -2   1   4       96.46      102.82      2.86 o 
  -1   1   4      615.67      658.94      8.07 o 
   0   1   4     1466.26     1525.08     18.64 o 
   1   1   4      596.45      644.64      7.47 o 
   2   1   4       96.21       98.61      2.59 o 
   3   1   4      296.45      294.55      5.61 o 
   4   1   4     1860.12     1864.46     25.64 o 
   5   1   4      107.29      103.17      6.60 o 
   6   1   4      167.47      175.42      6.80 o 
   7   1   4      105.05      109.77      7.19 o 
   8   1   4       70.06       81.36      8.12 o 
   9   1   4       11.27        6.95      5.13 o 
  10   1   4        0.59       -1.39      7.60 o 
 -10   2   4      106.52      121.74     12.89 o 
  -9   2   4       28.18       22.73      5.82 o 
  -8   2   4        3.09       -2.29      4.56 o 
  -7   2   4        7.75        6.88      3.16 o 
  -6   2   4      298.33      305.50      9.76 o 
  -5   2   4       25.68       26.90      2.26 o 
  -4   2   4      227.76      247.51      6.74 o 
  -3   2   4       60.48       67.10      2.26 o 
  -2   2   4      593.23      614.23      7.37 o 
  -1   2   4       30.48       31.15      1.04 o 
   0   2   4      117.13      113.30      1.90 o 
   1   2   4       29.42       27.88      1.21 o 
   2   2   4      547.65      561.66      9.16 o 
   3   2   4       57.95       65.48      2.13 o 
   4   2   4      223.99      254.65      5.15 o 
   5   2   4       25.15       26.81      1.99 o 
   6   2   4      292.70      302.09     10.53 o 
   7   2   4        7.93        7.83      3.08 o 
   8   2   4        2.63        3.47      3.87 o 
   9   2   4       27.55       24.15      6.04 o 
  10   2   4      106.65      125.06     13.76 o 
 -10   3   4       30.65       25.68      9.80 o 
  -9   3   4        8.73        4.19      5.71 o 
  -8   3   4       14.54       12.25      4.86 o 
  -7   3   4       90.26       86.09      6.39 o 
  -6   3   4       75.34       73.04      4.16 o 
  -5   3   4       99.48      105.07      4.20 o 
  -4   3   4      494.49      517.41      9.40 o 
  -3   3   4      560.85      588.33     10.73 o 
  -2   3   4      545.65      597.14      7.24 o 
  -1   3   4     2212.82     2336.27     20.52 o 
   0   3   4     1043.12     1121.76     11.71 o 
   1   3   4     2187.43     2345.55     21.83 o 
   2   3   4      549.48      595.27     10.55 o 
   3   3   4      586.53      626.27     10.74 o 
   4   3   4      492.64      525.34     10.71 o 
   5   3   4      102.88      115.62      5.64 o 
   6   3   4       76.96       76.89      5.98 o 
   7   3   4       92.97       91.74      6.93 o 
   8   3   4       12.76       10.49      4.41 o 
   9   3   4        7.60       15.38      5.74 o 
  10   3   4       31.13       26.92     12.36 o 
  -9   4   4        5.51        0.74      7.13 o 
  -8   4   4       61.44       60.83     10.98 o 
  -7   4   4      349.32      345.81     11.81 o 
  -6   4   4       76.10       78.86      4.84 o 
  -5   4   4      936.75      949.36     19.55 o 
  -4   4   4       54.56       63.54      2.83 o 
  -3   4   4      101.97      126.47      4.24 o 
  -2   4   4      457.50      455.36      7.16 o 
  -1   4   4      120.46      117.81      2.31 o 
   0   4   4      356.61      331.13      6.27 o 
   1   4   4      112.50      102.42      3.13 o 
   2   4   4      444.47      431.66      9.89 o 
   3   4   4       94.54      123.29      4.14 o 
   4   4   4       53.60       66.58      4.40 o 
   5   4   4      931.31      957.64     17.45 o 
   6   4   4       75.47       72.12      6.54 o 
   7   4   4      341.91      366.36     12.14 o 
   8   4   4       61.49       70.67      7.20 o 
   9   4   4        6.28        4.52      5.79 o 
  -9   5   4       15.37       10.42     18.83 o 
  -8   5   4      140.18      123.10     24.58 o 
  -7   5   4       45.14       42.85      4.55 o 
  -6   5   4      142.34      147.48      7.76 o 
  -5   5   4      458.07      437.07      8.05 o 
  -4   5   4       59.66       49.55      3.22 o 
  -3   5   4       18.28       20.07      1.40 o 
  -2   5   4      363.53      402.73      7.40 o 
  -1   5   4     2092.68     2238.65     26.60 o 
   0   5   4     2516.95     2559.30     32.53 o 
   1   5   4     2096.59     2192.81     35.72 o 
   2   5   4      365.65      413.83     11.39 o 
   3   5   4       17.68       14.99      2.26 o 
   4   5   4       56.50       42.83      3.13 o 
   5   5   4      463.81      474.99     12.30 o 
   6   5   4      140.51      133.96      8.57 o 
   7   5   4       44.61       42.71      5.11 o 
   8   5   4      146.10      157.43     11.10 o 
   9   5   4       15.34        8.25      7.91 o 
  -9   6   4       76.84       71.11     16.28 o 
  -8   6   4      199.83      204.96     36.20 o 
  -7   6   4      336.16      354.37     19.68 o 
  -6   6   4      676.50      686.70     15.28 o 
  -5   6   4      604.39      621.67     11.58 o 
  -4   6   4       41.93       40.20      2.59 o 
  -3   6   4      267.15      279.69      5.59 o 
  -2   6   4      415.30      418.57      8.68 o 
  -1   6   4      578.36      592.42      9.03 o 
   0   6   4      138.68      159.80      4.11 o 
   1   6   4      564.95      574.77     12.28 o 
   2   6   4      397.62      401.04     11.97 o 
   3   6   4      258.41      260.05     10.59 o 
   4   6   4       41.86       37.48      4.82 o 
   5   6   4      613.80      636.78     15.27 o 
   6   6   4      676.20      676.33     16.82 o 
   7   6   4      345.61      358.24     14.85 o 
   8   6   4      199.56      192.07     12.36 o 
   9   6   4       74.51       62.71     12.47 o 
  -9   7   4      137.02      149.63     17.68 o 
  -8   7   4       50.08       43.31     22.69 o 
  -7   7   4      124.16      131.25     15.74 o 
  -6   7   4      212.66      215.15     12.64 o 
  -5   7   4      146.41      146.67      5.20 o 
  -4   7   4      168.23      169.01      5.43 o 
  -3   7   4      110.06      104.86      3.63 o 
  -2   7   4        6.42        4.04      1.10 o 
  -1   7   4      985.61      944.08     13.46 o 
   0   7   4       36.89       42.27      2.74 o 
   1   7   4     1000.46      968.61     18.37 o 
   2   7   4        6.26        1.68      1.72 o 
   3   7   4      101.42       89.33      9.66 o 
   4   7   4      169.04      176.46      9.19 o 
   5   7   4      146.39      146.40     10.76 o 
   6   7   4      211.28      198.68     10.92 o 
   7   7   4      122.40      137.08     13.64 o 
   8   7   4       50.12       56.87      7.95 o 
   9   7   4      134.45      125.24     16.14 o 
  -8   8   4       21.09       35.01     21.39 o 
  -7   8   4      184.62      199.08     19.02 o 
  -6   8   4      366.35      388.25     15.30 o 
  -5   8   4       55.05       54.34      7.64 o 
  -4   8   4       23.61       24.81      2.84 o 
  -3   8   4       42.63       42.93      3.42 o 
  -2   8   4      261.38      278.92      6.32 o 
  -1   8   4       53.73       54.80      3.00 o 
   0   8   4       75.72       89.92      4.00 o 
   1   8   4       55.56       58.33      3.89 o 
   2   8   4      258.99      274.59      9.53 o 
   3   8   4       40.35       43.54      6.22 o 
   4   8   4       23.12       23.51      4.44 o 
   5   8   4       54.37       58.16      6.63 o 
   6   8   4      375.32      401.75     15.47 o 
   7   8   4      183.44      185.07     11.77 o 
   8   8   4       21.55       12.77      8.85 o 
  -8   9   4      130.68      179.00     17.64 o 
  -7   9   4       54.64       67.42      8.18 o 
  -6   9   4       28.52       32.42     10.23 o 
  -5   9   4       23.37       20.14     11.43 o 
  -4   9   4      212.90      214.20     17.59 o 
  -3   9   4        1.67        1.58      4.47 o 
  -2   9   4      180.07      184.99      6.46 o 
  -1   9   4        9.40       11.78      2.01 o 
   0   9   4      341.84      329.17      7.78 o 
   1   9   4        8.97       11.19      2.26 o 
   2   9   4      178.39      183.54      8.14 o 
   3   9   4        1.62       -2.02      2.91 o 
   4   9   4      215.38      213.17     10.78 o 
   5   9   4       23.20       22.59      5.19 o 
   6   9   4       27.93       28.37      6.04 o 
   7   9   4       55.32       39.05      7.25 o 
   8   9   4      126.85      126.37     15.66 o 
  -8  10   4        2.00        8.82     26.24 o 
  -7  10   4       64.40       61.69     11.78 o 
  -6  10   4       38.83       47.36     14.28 o 
  -5  10   4       67.49       69.24     10.23 o 
  -4  10   4       73.53       78.63      5.30 o 
  -3  10   4       82.07       79.58      5.92 o 
  -2  10   4      126.21      120.09      8.03 o 
  -1  10   4      461.24      450.44      9.06 o 
   0  10   4        6.50        4.07      1.92 o 
   1  10   4      444.02      427.30     12.43 o 
   2  10   4      127.42      131.16      5.77 o 
   3  10   4       78.33       70.71      6.35 o 
   4  10   4       74.73       71.20      8.12 o 
   5  10   4       67.75       63.64      7.68 o 
   6  10   4       35.74       30.01      6.36 o 
   7  10   4       66.47       57.24      8.34 o 
   8  10   4        1.95       -4.82      9.06 o 
  -7  11   4        6.40       10.78     15.47 o 
  -6  11   4       71.56       72.94     12.62 o 
  -5  11   4      122.05      126.96      9.95 o 
  -4  11   4       40.70       46.86      5.67 o 
  -3  11   4      303.26      317.76     10.85 o 
  -2  11   4       43.47       54.38      4.61 o 
  -1  11   4      123.56      114.05      5.88 o 
   0  11   4       10.04        6.60      2.51 o 
   1  11   4      113.51      102.48      5.77 o 
   2  11   4       43.76       41.47      3.88 o 
   3  11   4      310.64      295.02     10.83 o 
   4  11   4       39.34       35.63      5.54 o 
   5  11   4      120.53      137.14      9.31 o 
   6  11   4       71.92       69.54      9.64 o 
   7  11   4        5.64       -4.49     10.43 o 
  -6  12   4      147.17      162.09     12.27 o 
  -5  12   4        5.25       10.80      7.47 o 
  -4  12   4       64.52       84.36      8.72 o 
  -3  12   4      203.71      210.30      9.97 o 
  -2  12   4      265.65      285.06      9.82 o 
  -1  12   4      281.32      264.45     10.51 o 
   0  12   4        0.58        0.79      2.70 o 
   1  12   4      278.41      261.51      9.35 o 
   2  12   4      272.22      286.99      8.87 o 
   3  12   4      203.02      209.40     10.52 o 
   4  12   4       65.23       77.84      7.99 o 
   5  12   4        5.18       -2.69      4.31 o 
   6  12   4      144.38      170.58     11.28 o 
  -6  13   4       23.91       30.46      8.10 o 
  -5  13   4       27.15       34.24      8.73 o 
  -4  13   4      123.79      137.79     11.57 o 
  -3  13   4       85.83       87.68      7.94 o 
  -2  13   4        0.38        2.25      3.10 o 
  -1  13   4       20.13       14.95      4.26 o 
   0  13   4      170.40      192.10     10.01 o 
   1  13   4       20.50       13.58      4.05 o 
   2  13   4        0.38       -2.18      3.23 o 
   3  13   4       83.36       73.89      7.13 o 
   4  13   4      122.77      136.47      9.51 o 
   5  13   4       25.93       31.05      7.02 o 
   6  13   4       24.88       32.08      7.39 o 
  -5  14   4       64.17       72.56     15.75 o 
  -4  14   4      129.23      130.59     15.13 o 
  -3  14   4      192.27      219.32     13.96 o 
  -2  14   4       89.49      101.65      8.49 o 
  -1  14   4      213.53      204.56     11.12 o 
   0  14   4        0.02        4.29      4.11 o 
   1  14   4      218.94      221.80     12.22 o 
   2  14   4       90.64       96.52      8.20 o 
   3  14   4      198.21      187.26     16.27 o 
   4  14   4      130.08      155.72     11.15 o 
   5  14   4       63.47       75.00      8.87 o 
  -4  15   4      107.40      126.29     15.10 o 
  -3  15   4        6.32        2.29      5.83 o 
  -2  15   4       73.76       64.54     13.74 o 
  -1  15   4       58.86       68.63      8.21 o 
   0  15   4       43.65       47.89      6.65 o 
   1  15   4       57.90       61.18      9.08 o 
   2  15   4       73.39       67.65      7.54 o 
   3  15   4        6.01        7.60      6.60 o 
   4  15   4      106.46       94.62     10.76 o 
  -2  16   4       67.73       76.46     11.03 o 
  -1  16   4       13.08       15.22      6.25 o 
   0  16   4        0.04       -2.71      4.87 o 
   1  16   4       13.12       15.13      5.99 o 
   2  16   4       68.73       87.28      9.11 o 
   1   0   5      738.55      789.89     12.06 o 
   2   0   5       32.33       30.90      2.44 o 
   3   0   5      395.42      410.46      8.03 o 
   4   0   5       48.00       47.77      3.80 o 
   5   0   5      220.61      235.77      5.99 o 
   6   0   5       85.69       89.32      6.74 o 
   7   0   5      120.08      114.57      9.64 o 
   8   0   5       49.81       42.95      5.98 o 
   9   0   5      119.62      124.50      9.76 o 
  10   0   5      122.69      127.00     10.06 o 
 -10   1   5      132.74      145.68     11.20 o 
  -9   1   5       31.20       31.12      7.02 o 
  -8   1   5      118.76      126.29      8.59 o 
  -7   1   5      137.34      139.73     10.00 o 
  -6   1   5      550.29      566.00     13.41 o 
  -5   1   5      168.67      190.51      6.61 o 
  -4   1   5       39.13       39.74      2.06 o 
  -3   1   5      122.48      119.80      3.14 o 
  -2   1   5     1375.20     1373.42     22.54 o 
  -1   1   5      623.67      718.89      8.34 o 
   0   1   5       22.88       25.93      0.98 o 
   1   1   5      642.84      723.25      9.40 o 
   2   1   5     1371.73     1407.87     21.04 o 
   3   1   5      114.26      113.97      4.50 o 
   4   1   5       36.75       39.05      2.30 o 
   5   1   5      166.56      179.27      5.13 o 
   6   1   5      565.39      580.10     17.50 o 
   7   1   5      133.80      141.30      8.76 o 
   8   1   5      120.52      125.55      8.67 o 
   9   1   5       30.68       32.83      6.48 o 
  10   1   5      130.92      156.84     12.16 o 
 -10   2   5       14.74       13.98      6.67 o 
  -9   2   5       36.45       22.53      8.69 o 
  -8   2   5      217.14      252.06     12.08 o 
  -7   2   5       92.68       89.46      7.42 o 
  -6   2   5       51.48       61.79      5.03 o 
  -5   2   5        5.32        4.50      1.72 o 
  -4   2   5      706.21      710.74     11.08 o 
  -3   2   5      140.82      127.98      3.45 o 
  -2   2   5      378.06      419.96      5.83 o 
  -1   2   5      236.69      245.98      3.30 o 
   0   2   5     1050.22     1027.83     11.82 o 
   1   2   5      244.56      262.24      4.61 o 
   2   2   5      380.71      418.66      8.27 o 
   3   2   5      136.42      127.24      4.01 o 
   4   2   5      668.04      685.88     14.48 o 
   5   2   5        6.14        5.24      1.32 o 
   6   2   5       49.90       56.36      5.01 o 
   7   2   5       93.72      105.51      6.62 o 
   8   2   5      210.99      246.79     12.17 o 
   9   2   5       35.56       29.34      6.23 o 
  10   2   5       15.32       11.76      7.06 o 
  -9   3   5      115.71      130.14     10.74 o 
  -8   3   5        7.47        3.47      4.79 o 
  -7   3   5       59.76       67.35      8.75 o 
  -6   3   5       46.37       51.29      3.35 o 
  -5   3   5      141.46      144.60      4.97 o 
  -4   3   5      217.64      214.71      5.08 o 
  -3   3   5      394.69      388.92      7.62 o 
  -2   3   5      248.61      249.71      4.16 o 
  -1   3   5      797.35      820.94      8.43 o 
   0   3   5      363.82      399.27      4.92 o 
   1   3   5      809.81      834.92     15.57 o 
   2   3   5      252.50      261.27      6.95 o 
   3   3   5      389.45      396.38      7.73 o 
   4   3   5      219.05      222.69      5.79 o 
   5   3   5      143.91      148.34      5.79 o 
   6   3   5       49.98       43.72      5.39 o 
   7   3   5       63.16       77.04      6.03 o 
   8   3   5        6.64        3.32      4.36 o 
   9   3   5      114.11      124.11      9.97 o 
  -9   4   5       61.29       56.21      9.39 o 
  -8   4   5      107.02      101.98      8.84 o 
  -7   4   5      239.71      231.52      8.51 o 
  -6   4   5       57.19       61.63      4.45 o 
  -5   4   5      156.99      157.51      5.37 o 
  -4   4   5      221.73      227.85      6.95 o 
  -3   4   5      135.33      122.45      3.97 o 
  -2   4   5      310.57      363.84      5.40 o 
  -1   4   5      329.78      291.81      5.16 o 
   0   4   5      306.17      408.58      5.74 o 
   1   4   5      320.57      300.22      7.12 o 
   2   4   5      320.10      373.47      8.78 o 
   3   4   5      135.11      121.18      4.98 o 
   4   4   5      219.11      226.45      5.51 o 
   5   4   5      143.46      138.91      9.75 o 
   6   4   5       56.06       43.01      4.96 o 
   7   4   5      244.01      239.86     10.25 o 
   8   4   5      104.48      106.40      8.48 o 
   9   4   5       63.80       72.37      9.53 o 
  -9   5   5       31.18       21.76     11.36 o 
  -8   5   5      102.16       98.62     27.15 o 
  -7   5   5      279.06      275.38      9.56 o 
  -6   5   5      131.76      136.48      6.47 o 
  -5   5   5      295.91      304.15      7.83 o 
  -4   5   5       25.64       29.22      2.94 o 
  -3   5   5      599.95      583.32      8.61 o 
  -2   5   5      662.60      617.61      7.86 o 
  -1   5   5      911.24      945.02     11.69 o 
   0   5   5      308.13      346.77      8.35 o 
   1   5   5      895.87      937.46     15.39 o 
   2   5   5      653.34      621.82     15.96 o 
   3   5   5      600.63      587.56     18.45 o 
   4   5   5       26.31       27.16      2.32 o 
   5   5   5      297.25      312.50     13.72 o 
   6   5   5      138.29      133.31      7.50 o 
   7   5   5      284.85      285.73     11.33 o 
   8   5   5      103.46      104.44      9.96 o 
   9   5   5       31.08       22.86      7.34 o 
  -9   6   5      108.57      126.80     15.79 o 
  -8   6   5       89.78       86.55     12.51 o 
  -7   6   5      130.83      113.92     15.31 o 
  -6   6   5       32.61       34.15      6.05 o 
  -5   6   5       58.06       66.99      6.09 o 
  -4   6   5      317.51      336.38     10.64 o 
  -3   6   5      161.71      166.65      3.99 o 
  -2   6   5      196.03      200.84      4.19 o 
  -1   6   5       25.80       29.73      1.97 o 
   0   6   5      506.70      504.89     10.20 o 
   1   6   5       29.92       27.51      2.76 o 
   2   6   5      195.49      194.98      9.21 o 
   3   6   5      162.29      165.08      8.74 o 
   4   6   5      328.83      370.83     13.30 o 
   5   6   5       55.38       53.22      6.07 o 
   6   6   5       33.71       34.29      4.43 o 
   7   6   5      135.28      145.08     10.44 o 
   8   6   5       89.75       99.18      9.85 o 
   9   6   5      109.50      116.85     15.28 o 
  -9   7   5      170.38      180.28     32.92 o 
  -8   7   5       22.22       16.29     26.28 o 
  -7   7   5        8.07       12.02      6.98 o 
  -6   7   5       92.64       91.33     19.79 o 
  -5   7   5       65.85       65.80      5.59 o 
  -4   7   5      235.48      236.94      6.75 o 
  -3   7   5      710.95      710.65     12.90 o 
  -2   7   5      185.35      201.85      4.77 o 
  -1   7   5      706.26      681.27     10.58 o 
   0   7   5       34.85       51.77      2.53 o 
   1   7   5      701.54      678.29     14.36 o 
   2   7   5      183.37      206.61      8.29 o 
   3   7   5      721.05      750.25     20.82 o 
   4   7   5      234.66      238.89     11.18 o 
   5   7   5       65.16       60.77      6.56 o 
   6   7   5       92.69      101.07      8.56 o 
   7   7   5       10.23       10.40      5.97 o 
   8   7   5       23.55       12.61      6.34 o 
   9   7   5      171.72      189.80     18.58 o 
  -8   8   5      286.49      223.93     35.29 o 
  -7   8   5       85.44       67.35      7.84 o 
  -6   8   5       46.58       53.56      6.54 o 
  -5   8   5        6.18        6.18      3.65 o 
  -4   8   5      124.56      131.59      5.56 o 
  -3   8   5       72.73       61.57      5.71 o 
  -2   8   5       98.97       91.71      3.46 o 
  -1   8   5      362.52      349.19      6.90 o 
   0   8   5       15.89       20.21      3.04 o 
   1   8   5      366.08      347.47     10.25 o 
   2   8   5      101.21       88.57      5.34 o 
   3   8   5       73.21       53.45      5.91 o 
   4   8   5      124.05      121.63      8.70 o 
   5   8   5        5.23        6.42      3.68 o 
   6   8   5       47.69       49.06      6.91 o 
   7   8   5       82.66       84.14      8.79 o 
   8   8   5      292.68      287.26     18.51 o 
  -8   9   5       10.93       12.87     41.18 o 
  -7   9   5        4.86       11.54     26.01 o 
  -6   9   5       89.86      104.11      8.93 o 
  -5   9   5      160.39      160.77     21.02 o 
  -4   9   5       73.45       65.67      8.16 o 
  -3   9   5      160.41      144.51      9.62 o 
  -2   9   5      828.29      823.77     15.85 o 
  -1   9   5       17.30       13.08      2.17 o 
   0   9   5        2.41       -0.24      2.04 o 
   1   9   5       16.56       14.84      2.49 o 
   2   9   5      823.87      787.93     18.65 o 
   3   9   5      160.94      147.81      9.68 o 
   4   9   5       72.99       58.58      6.76 o 
   5   9   5      157.06      162.35     10.53 o 
   6   9   5       92.43       97.87      9.21 o 
   7   9   5        5.13        0.67      5.03 o 
   8   9   5       11.74        8.92      7.87 o 
  -7  10   5      120.23      122.17     10.86 o 
  -6  10   5       23.40       28.51     18.67 o 
  -5  10   5       28.01       38.36     16.45 o 
  -4  10   5        9.76       10.15      8.98 o 
  -3  10   5      167.66      183.94     11.45 o 
  -2  10   5       74.94       69.80      7.36 o 
  -1  10   5       69.10       75.04      4.07 o 
   0  10   5       15.10       11.86      2.59 o 
   1  10   5       73.15       73.06      7.35 o 
   2  10   5       76.11       71.66      4.91 o 
   3  10   5      163.12      162.27     10.27 o 
   4  10   5        8.00        4.62      4.55 o 
   5  10   5       25.68       25.42      5.92 o 
   6  10   5       23.27       27.29      6.40 o 
   7  10   5      121.23      139.07     11.71 o 
   8  10   5       13.78       -8.36     23.20 o 
  -7  11   5       51.73       43.65     20.66 o 
  -6  11   5       64.60       70.09      8.67 o 
  -5  11   5       69.40       72.15      8.27 o 
  -4  11   5       11.42       13.40      9.34 o 
  -3  11   5      188.66      182.99      9.04 o 
  -2  11   5       48.07       46.39      4.46 o 
  -1  11   5      552.01      516.75     11.32 o 
   0  11   5        1.45        4.08      2.34 o 
   1  11   5      569.09      519.79     12.33 o 
   2  11   5       46.47       43.02      4.37 o 
   3  11   5      197.82      181.54      9.00 o 
   4  11   5       10.55        7.59      3.88 o 
   5  11   5       65.27       64.77      9.27 o 
   6  11   5       63.87       45.51      9.39 o 
   7  11   5       47.10       44.61     11.49 o 
  -6  12   5       49.54       47.77     10.73 o 
  -5  12   5       83.99       81.18      9.29 o 
  -4  12   5      103.30      119.55     10.16 o 
  -3  12   5       29.90       25.74      6.18 o 
  -2  12   5       23.90       18.65      4.13 o 
  -1  12   5      176.41      176.27      9.12 o 
   0  12   5      590.07      568.70     13.89 o 
   1  12   5      178.15      187.42      8.27 o 
   2  12   5       23.46       21.52      3.84 o 
   3  12   5       31.49       27.76      5.07 o 
   4  12   5      101.00       91.88      7.77 o 
   5  12   5       81.93       84.25      8.55 o 
   6  12   5       49.87       45.82      7.31 o 
  -6  13   5       17.47       19.66      8.19 o 
  -5  13   5       45.73       39.10      8.72 o 
  -4  13   5       30.51       35.20      7.73 o 
  -3  13   5      115.46      121.12      9.08 o 
  -2  13   5      191.01      175.34      9.98 o 
  -1  13   5       67.05       65.89      6.58 o 
   0  13   5       80.66       60.28      6.23 o 
   1  13   5       63.63       54.45      7.69 o 
   2  13   5      197.78      209.69      9.31 o 
   3  13   5      112.07      110.88      8.44 o 
   4  13   5       31.76       32.60      6.98 o 
   5  13   5       46.76       42.56      6.76 o 
   6  13   5       17.29       18.97      9.81 o 
  -5  14   5       81.37      100.50     14.11 o 
  -4  14   5       49.92       49.89     11.03 o 
  -3  14   5      259.67      282.02     25.62 o 
  -2  14   5       59.39       45.28      6.42 o 
  -1  14   5       54.36       50.94      6.50 o 
   0  14   5       19.20       15.72      4.56 o 
   1  14   5       54.12       47.74      6.31 o 
   2  14   5       61.12       54.43     10.04 o 
   3  14   5      262.28      257.10     14.95 o 
   4  14   5       49.02       40.92      7.72 o 
   5  14   5       83.62       77.84      9.17 o 
  -3  15   5      115.53      133.82     12.31 o 
  -2  15   5       28.00       14.59      6.47 o 
  -1  15   5       49.71       52.56      7.04 o 
   0  15   5       42.67       53.24      7.09 o 
   1  15   5       51.14       65.61      7.40 o 
   2  15   5       28.56       25.37      5.90 o 
   3  15   5      118.99      144.07     15.20 o 
   4  15   5       78.44       70.03     18.47 o 
  -2  16   5        0.08      -11.00     11.00 o 
  -1  16   5        7.25       -1.22      4.70 o 
   0  16   5      135.44      142.39     10.87 o 
   1  16   5        6.87        9.88      5.04 o 
   2  16   5        0.07        1.57     12.56 o 
   0   0   6      655.36      700.64     13.62 o 
   1   0   6        1.63        2.86      0.78 o 
   2   0   6       66.19       77.49      2.89 o 
   3   0   6       61.08       78.10      3.00 o 
   4   0   6      360.85      372.88      8.10 o 
   5   0   6      516.79      546.20     11.17 o 
   6   0   6        0.04        0.58      2.32 o 
   7   0   6       85.98       77.09      6.78 o 
   8   0   6        3.26       -2.04      3.93 o 
   9   0   6        6.08        7.06      5.51 o 
  10   0   6       29.21       10.07     13.12 o 
 -10   1   6       25.09       22.92     20.78 o 
  -9   1   6       34.84       29.27      6.65 o 
  -8   1   6       63.36       71.84      6.54 o 
  -7   1   6       18.50       18.30      5.53 o 
  -6   1   6      100.73      103.16      3.99 o 
  -5   1   6      168.55      175.01      5.43 o 
  -4   1   6      270.12      266.67      5.56 o 
  -3   1   6      650.49      691.17     13.04 o 
  -2   1   6       78.62       75.85      5.36 o 
  -1   1   6     1330.07     1434.30     16.98 o 
   0   1   6      597.94      647.17      7.55 o 
   1   1   6     1321.06     1447.66     16.32 o 
   2   1   6       80.22       71.02      2.37 o 
   3   1   6      656.15      711.82     13.14 o 
   4   1   6      271.03      271.94      7.25 o 
   5   1   6      170.93      186.98      5.81 o 
   6   1   6      102.97      104.48      7.20 o 
   7   1   6       18.49       13.53      4.16 o 
   8   1   6       62.46       63.28      7.10 o 
   9   1   6       33.42       25.33      6.45 o 
  10   1   6       26.43       24.94     22.52 o 
  -9   2   6       27.86       21.13      7.42 o 
  -8   2   6      119.59      126.10      9.61 o 
  -7   2   6       47.26       45.11      5.89 o 
  -6   2   6      764.64      784.02     14.41 o 
  -5   2   6      233.59      223.94      5.70 o 
  -4   2   6      168.94      191.53      4.95 o 
  -3   2   6      411.47      392.96      7.47 o 
  -2   2   6      411.69      407.36      5.41 o 
  -1   2   6      149.07      152.84      2.72 o 
   0   2   6      477.06      567.18      8.47 o 
   1   2   6      140.68      152.87      4.16 o 
   2   2   6      394.94      406.65      8.17 o 
   3   2   6      420.95      416.44      8.59 o 
   4   2   6      166.63      193.81      7.12 o 
   5   2   6      238.37      247.03      8.46 o 
   6   2   6      754.21      784.38     18.27 o 
   7   2   6       45.54       42.90      4.66 o 
   8   2   6      121.00      122.36      9.06 o 
   9   2   6       25.76       18.82      6.35 o 
  -9   3   6       10.39       10.25      6.34 o 
  -8   3   6       15.45        9.73      7.18 o 
  -7   3   6      171.86      187.62     10.33 o 
  -6   3   6       75.48       73.68      4.09 o 
  -5   3   6      118.29      129.46      4.37 o 
  -4   3   6      333.07      345.44      7.04 o 
  -3   3   6      786.56      826.96     12.62 o 
  -2   3   6     1757.57     1928.83     21.35 o 
  -1   3   6       36.67       48.35      1.49 o 
   0   3   6        2.99        3.52      0.78 o 
   1   3   6       32.69       42.78      1.79 o 
   2   3   6     1747.68     1926.55     30.24 o 
   3   3   6      792.32      826.48     15.54 o 
   4   3   6      342.64      357.50      8.71 o 
   5   3   6      115.64      107.18     12.70 o 
   6   3   6       76.92       80.45      6.96 o 
   7   3   6      168.56      182.24      9.78 o 
   8   3   6       15.37       17.25      5.49 o 
   9   3   6        8.78        7.67      5.77 o 
  -9   4   6       66.74       65.96     14.11 o 
  -8   4   6      116.83      124.45      9.97 o 
  -7   4   6      110.99      123.52      8.86 o 
  -6   4   6       99.87      101.42      6.61 o 
  -5   4   6      214.78      208.23      6.28 o 
  -4   4   6      130.51      125.93      4.91 o 
  -3   4   6      470.02      483.11      7.76 o 
  -2   4   6       17.62       16.34      1.38 o 
  -1   4   6      455.92      438.52      6.05 o 
   0   4   6      384.95      363.90      7.19 o 
   1   4   6      462.74      460.73      9.27 o 
   2   4   6       15.06       13.66      1.89 o 
   3   4   6      474.12      497.75     12.25 o 
   4   4   6      137.35      134.42      6.04 o 
   5   4   6      221.33      202.84     12.25 o 
   6   4   6      100.11       97.41      6.84 o 
   7   4   6      113.49      108.28      7.35 o 
   8   4   6      116.86      139.00      9.68 o 
   9   4   6       68.32       81.10     10.40 o 
  -9   5   6        9.53       15.08      9.37 o 
  -8   5   6       73.22       77.66     19.00 o 
  -7   5   6       43.62       41.67     10.38 o 
  -6   5   6       18.10       16.22      4.04 o 
  -5   5   6       90.23       99.56      4.97 o 
  -4   5   6      403.25      390.61      8.75 o 
  -3   5   6      218.53      196.30      4.56 o 
  -2   5   6      142.59      148.51      3.26 o 
  -1   5   6      129.70      119.35      3.04 o 
   0   5   6      559.39      549.67      9.42 o 
   1   5   6      123.41      115.70      3.83 o 
   2   5   6      144.21      153.32      7.70 o 
   3   5   6      214.16      213.48      8.14 o 
   4   5   6      396.53      392.74     12.20 o 
   5   5   6       92.07       86.37      6.34 o 
   6   5   6       18.46       20.56      3.91 o 
   7   5   6       43.22       41.55      5.35 o 
   8   5   6       70.67       80.51      9.43 o 
   9   5   6        9.84        7.64      6.82 o 
  -9   6   6       22.63       27.45     17.39 o 
  -8   6   6       23.00       19.83      7.18 o 
  -7   6   6      145.15      144.70     11.70 o 
  -6   6   6      179.78      168.82      8.00 o 
  -5   6   6      234.26      230.84      9.07 o 
  -4   6   6       89.30       87.07      4.23 o 
  -3   6   6       23.80       19.13      1.37 o 
  -2   6   6      285.91      306.99      6.25 o 
  -1   6   6        2.93        5.67      1.30 o 
   0   6   6      700.39      741.98     13.00 o 
   1   6   6        2.92        3.55      1.19 o 
   2   6   6      303.27      322.32     10.79 o 
   3   6   6       27.67       17.38      3.63 o 
   4   6   6       89.23       76.02      7.54 o 
   5   6   6      244.02      238.98     11.87 o 
   6   6   6      190.68      175.51      8.74 o 
   7   6   6      143.56      161.52     11.15 o 
   8   6   6       21.11       16.21      6.19 o 
   9   6   6       22.09       25.77      8.06 o 
  -9   7   6       12.04       22.35     14.80 o 
  -8   7   6       50.25       35.27     11.18 o 
  -7   7   6        2.23       -0.12      4.23 o 
  -6   7   6      152.55      149.65      8.51 o 
  -5   7   6      302.76      325.43      9.74 o 
  -4   7   6       42.81       41.03      3.94 o 
  -3   7   6      624.78      645.74     10.36 o 
  -2   7   6      389.98      373.89      9.22 o 
  -1   7   6      151.94      159.62      4.93 o 
   0   7   6      423.32      464.04      8.84 o 
   1   7   6      161.93      169.61      6.38 o 
   2   7   6      397.96      397.47     10.31 o 
   3   7   6      619.01      646.98     20.35 o 
   4   7   6       41.84       30.23      5.80 o 
   5   7   6      304.43      312.63     13.71 o 
   6   7   6      150.92      149.61     10.37 o 
   7   7   6        2.93        5.73      5.65 o 
   8   7   6       49.07       50.97      8.70 o 
   9   7   6       13.61        7.69      9.63 o 
  -8   8   6        6.13        6.55     23.66 o 
  -7   8   6       17.84       19.13     16.33 o 
  -6   8   6       97.98      100.65     18.11 o 
  -5   8   6        5.56        5.94      3.01 o 
  -4   8   6       55.44       40.51      6.79 o 
  -3   8   6       63.94       64.08      4.52 o 
  -2   8   6       47.55       51.60      3.67 o 
  -1   8   6       95.56      103.14      6.78 o 
   0   8   6        0.20       -0.09      1.27 o 
   1   8   6       96.54       92.06      5.38 o 
   2   8   6       49.87       61.03      4.68 o 
   3   8   6       66.87       65.25      6.42 o 
   4   8   6       59.12       50.45      6.18 o 
   5   8   6        5.69        3.11      3.94 o 
   6   8   6       99.31       84.81     11.84 o 
   7   8   6       19.32       17.70      5.82 o 
   8   8   6        6.79        6.51      6.65 o 
  -8   9   6       12.83       26.84     29.46 o 
  -7   9   6      106.42      121.87     10.35 o 
  -6   9   6        0.41        0.32      7.47 o 
  -5   9   6      291.72      298.04     18.27 o 
  -4   9   6      124.05      117.05     11.60 o 
  -3   9   6      159.17      162.07     14.12 o 
  -2   9   6       28.33       29.77      3.36 o 
  -1   9   6      307.47      302.40      7.59 o 
   0   9   6      522.69      483.67     11.20 o 
   1   9   6      306.14      270.07     10.12 o 
   2   9   6       29.12       24.05      3.50 o 
   3   9   6      153.34      132.61      8.60 o 
   4   9   6      121.50      140.51     15.04 o 
   5   9   6      294.86      293.10     13.79 o 
   6   9   6        0.29        2.60      4.72 o 
   7   9   6      106.29       97.58      9.33 o 
   8   9   6       13.98       16.08      7.14 o 
  -7  10   6       88.14       79.09      9.49 o 
  -6  10   6       85.58       90.63      9.35 o 
  -5  10   6      296.76      303.67     14.15 o 
  -4  10   6      408.12      411.45     12.36 o 
  -3  10   6        6.02        7.98      4.07 o 
  -2  10   6      175.75      163.36     10.52 o 
  -1  10   6       36.49       35.71      3.29 o 
   0  10   6      137.24      155.65      6.60 o 
   1  10   6       39.77       38.38      5.03 o 
   2  10   6      172.19      153.75      8.29 o 
   3  10   6        7.59        5.97      3.81 o 
   4  10   6      410.11      426.03     17.17 o 
   5  10   6      296.25      296.62     16.72 o 
   6  10   6       87.58       65.77      8.44 o 
   7  10   6       84.88       77.91      9.21 o 
  -7  11   6        2.38        8.85     15.27 o 
  -6  11   6       36.52       43.34      9.68 o 
  -5  11   6       58.88       52.46     15.83 o 
  -4  11   6       25.77       33.91      8.96 o 
  -3  11   6       12.98       16.81      6.10 o 
  -2  11   6       37.48       34.58      4.18 o 
  -1  11   6      221.92      214.60      7.21 o 
   0  11   6        0.35        0.12      2.07 o 
   1  11   6      224.29      213.67     10.77 o 
   2  11   6       38.73       37.04      4.06 o 
   3  11   6       12.73       13.09      3.77 o 
   4  11   6       26.85       26.29      6.50 o 
   5  11   6       59.36       57.51      8.70 o 
   6  11   6       34.91       35.44      8.67 o 
   7  11   6        2.84        3.13      7.12 o 
  -6  12   6      253.61      261.95     15.49 o 
  -5  12   6      328.97      352.69     27.99 o 
  -4  12   6       27.47       26.12      9.22 o 
  -3  12   6      256.43      250.18     15.02 o 
  -2  12   6       72.21       76.93      6.02 o 
  -1  12   6       77.27       84.13      5.93 o 
   0  12   6       67.67       57.12      5.13 o 
   1  12   6       78.58       76.88      5.86 o 
   2  12   6       73.54       74.29      5.75 o 
   3  12   6      253.29      248.33     10.92 o 
   4  12   6       28.66       28.77      5.33 o 
   5  12   6      330.17      321.74     13.39 o 
   6  12   6      249.36      226.28     17.06 o 
  -5  13   6       94.58      107.81     11.64 o 
  -4  13   6      163.53      154.45     12.21 o 
  -3  13   6      126.27      126.77      8.54 o 
  -2  13   6       19.99        8.92      3.98 o 
  -1  13   6      128.85      134.73      8.81 o 
   0  13   6       24.86       15.60      6.69 o 
   1  13   6      123.96      117.73      7.38 o 
   2  13   6       19.20       14.59      4.11 o 
   3  13   6      121.47      126.37      9.04 o 
   4  13   6      166.08      174.81     12.97 o 
   5  13   6       95.85      107.55      9.34 o 
  -4  14   6       70.72       64.97     11.99 o 
  -3  14   6       19.58        5.75      5.45 o 
  -2  14   6       16.59       11.39      4.48 o 
  -1  14   6       64.85       73.78      7.55 o 
   0  14   6       11.30        9.65      7.66 o 
   1  14   6       67.95       65.81      7.05 o 
   2  14   6       16.05       15.94      5.05 o 
   3  14   6       20.31       26.44      6.64 o 
   4  14   6       71.42       76.36      8.96 o 
  -3  15   6       13.74        3.16      6.30 o 
  -2  15   6       39.11       31.47      9.86 o 
  -1  15   6       33.99       21.53      6.01 o 
   0  15   6       14.28        6.69      5.26 o 
   1  15   6       36.59       39.03      6.43 o 
   2  15   6       37.71       36.86      6.60 o 
   3  15   6       12.57       23.36      7.31 o 
  -1  16   6      110.67      140.37     11.06 o 
   0  16   6        0.08       -2.73      4.85 o 
   1  16   6      109.51      135.44     10.63 o 
   1   0   7     1934.77     2428.07     36.85 o 
   2   0   7      767.76      814.89     12.56 o 
   3   0   7      393.62      456.02      9.32 o 
   4   0   7       26.40       26.99      2.25 o 
   5   0   7        1.95        2.48      1.97 o 
   6   0   7        7.98        7.55      2.61 o 
   7   0   7      205.79      189.60     13.21 o 
   8   0   7       78.41       69.52      8.22 o 
   9   0   7       60.08       46.11      6.77 o 
  -9   1   7      132.96      144.92      9.85 o 
  -8   1   7      333.66      340.85     12.64 o 
  -7   1   7      185.64      205.64     13.55 o 
  -6   1   7       18.99       14.75      3.88 o 
  -5   1   7       88.98       87.39      6.29 o 
  -4   1   7      130.59      134.54      5.93 o 
  -3   1   7      462.37      488.49     11.04 o 
  -2   1   7     1090.28     1178.05     19.35 o 
  -1   1   7     3868.96     4352.70     52.02 o 
   0   1   7     3702.25     4198.33     51.19 o 
   1   1   7     3875.63     4433.64     48.46 o 
   2   1   7     1071.89     1174.41     15.62 o 
   3   1   7      472.10      505.64     10.57 o 
   4   1   7      126.07      118.53      5.20 o 
   5   1   7       93.12       98.87      5.14 o 
   6   1   7       18.42       10.76      3.01 o 
   7   1   7      180.23      203.86     17.80 o 
   8   1   7      341.54      358.00     14.58 o 
   9   1   7      133.03      128.99     10.33 o 
  -9   2   7       74.67       77.44      7.81 o 
  -8   2   7      351.33      398.79     15.51 o 
  -7   2   7      159.67      160.21     10.18 o 
  -6   2   7       23.28       26.01      3.84 o 
  -5   2   7       38.92       38.27      2.61 o 
  -4   2   7      118.21      109.32      3.94 o 
  -3   2   7      658.70      697.57     13.37 o 
  -2   2   7      255.69      262.13      5.78 o 
  -1   2   7      345.70      355.00      4.87 o 
   0   2   7       62.23       56.54      3.13 o 
   1   2   7      350.09      357.96      8.05 o 
   2   2   7      254.06      260.64      5.80 o 
   3   2   7      663.31      707.49     13.14 o 
   4   2   7      121.72      124.09      6.66 o 
   5   2   7       41.00       37.94      4.25 o 
   6   2   7       21.96       21.94      3.66 o 
   7   2   7      158.00      161.69     11.72 o 
   8   2   7      348.95      393.22     15.47 o 
   9   2   7       77.20       69.63      8.84 o 
  -9   3   7      162.13      175.13     12.59 o 
  -8   3   7       80.98       94.69      9.07 o 
  -7   3   7       78.12       83.14      9.10 o 
  -6   3   7        1.09       -0.23      1.99 o 
  -5   3   7       18.18       17.15      2.20 o 
  -4   3   7      327.57      324.73      6.69 o 
  -3   3   7      166.57      169.23      4.60 o 
  -2   3   7      168.70      165.84      3.35 o 
  -1   3   7      527.20      539.65      6.93 o 
   0   3   7      851.01      918.75     13.62 o 
   1   3   7      517.97      542.61     12.35 o 
   2   3   7      168.61      167.12      4.74 o 
   3   3   7      156.50      155.06      5.82 o 
   4   3   7      332.50      308.87      9.07 o 
   5   3   7       21.25       20.53      3.42 o 
   6   3   7        1.16       -0.04      2.74 o 
   7   3   7       82.47       82.04      6.56 o 
   8   3   7       80.32       96.08      8.64 o 
   9   3   7      163.43      188.46     12.17 o 
  -9   4   7      289.40      297.18     18.02 o 
  -8   4   7      102.32      105.55      9.57 o 
  -7   4   7       78.81       76.10      7.63 o 
  -6   4   7      174.00      167.96      9.28 o 
  -5   4   7      146.37      140.87      5.09 o 
  -4   4   7      452.27      444.77      8.48 o 
  -3   4   7      364.45      372.24      6.53 o 
  -2   4   7      984.91     1019.98     13.62 o 
  -1   4   7      476.90      530.50     10.73 o 
   0   4   7        0.73       -0.43      0.75 o 
   1   4   7      479.62      546.03      9.19 o 
   2   4   7     1008.70     1058.04     32.83 o 
   3   4   7      372.98      374.23     21.88 o 
   4   4   7      452.39      461.41     16.26 o 
   5   4   7      153.90      150.18      9.67 o 
   6   4   7      170.37      169.62     10.44 o 
   7   4   7       75.37       78.41      7.18 o 
   8   4   7      100.08      108.28      8.94 o 
   9   4   7      288.55      301.90     16.85 o 
  -9   5   7       84.47       87.84     21.59 o 
  -8   5   7       26.89       19.45     10.64 o 
  -7   5   7       23.06       23.66      5.23 o 
  -6   5   7       33.50       24.97      3.92 o 
  -5   5   7      150.68      138.08      5.46 o 
  -4   5   7       53.57       49.74      3.14 o 
  -3   5   7       52.29       45.01      2.43 o 
  -2   5   7       17.62       14.07      1.49 o 
  -1   5   7      743.85      733.01     10.13 o 
   0   5   7      161.39      144.92      4.05 o 
   1   5   7      746.75      748.06     12.25 o 
   2   5   7       17.27       10.56      1.96 o 
   3   5   7       48.80       40.97      3.94 o 
   4   5   7       52.54       49.79      5.84 o 
   5   5   7      146.16      145.99      9.74 o 
   6   5   7       34.43       24.13      4.15 o 
   7   5   7       23.41       32.28      5.21 o 
   8   5   7       26.71       26.13      7.12 o 
   9   5   7       87.82      110.23     11.95 o 
  -9   6   7       21.83       25.85      8.34 o 
  -8   6   7       28.95       24.49      7.45 o 
  -7   6   7       75.52       60.53     16.88 o 
  -6   6   7       74.55       67.49      6.82 o 
  -5   6   7       66.27       67.13      4.04 o 
  -4   6   7      101.32       92.53      4.56 o 
  -3   6   7       56.36       54.90      2.80 o 
  -2   6   7      302.27      279.28      7.09 o 
  -1   6   7       35.74       33.19      2.16 o 
   0   6   7       54.34       49.83      3.37 o 
   1   6   7       35.38       36.13      2.60 o 
   2   6   7      300.04      292.40     11.58 o 
   3   6   7       61.79       55.28      5.38 o 
   4   6   7      107.45      114.94      8.43 o 
   5   6   7       67.70       48.85      7.51 o 
   6   6   7       69.81       60.91      7.45 o 
   7   6   7       78.96       77.30      7.87 o 
   8   6   7       29.86       24.43      7.04 o 
   9   6   7       21.23       17.57      7.87 o 
  -8   7   7       68.35       65.18     12.42 o 
  -7   7   7        2.27        2.69      5.22 o 
  -6   7   7       60.95       57.30     13.75 o 
  -5   7   7       59.52       57.60      5.33 o 
  -4   7   7      768.00      745.04     16.20 o 
  -3   7   7       70.55       58.70      3.10 o 
  -2   7   7      113.91      108.13      4.16 o 
  -1   7   7      232.90      234.60      7.16 o 
   0   7   7      641.50      590.61     11.53 o 
   1   7   7      224.25      224.92      6.41 o 
   2   7   7      112.33      109.52      7.20 o 
   3   7   7       74.04       60.06      6.64 o 
   4   7   7      767.92      720.27     22.89 o 
   5   7   7       56.24       39.40      6.00 o 
   6   7   7       60.52       52.07      6.52 o 
   7   7   7        3.01        3.43      5.80 o 
   8   7   7       71.23       83.70     10.40 o 
  -8   8   7        5.31       11.71     24.50 o 
  -7   8   7       49.16       51.77     10.57 o 
  -6   8   7       50.86       45.15     10.68 o 
  -5   8   7       21.93       26.47      4.39 o 
  -4   8   7       17.21       17.36      3.70 o 
  -3   8   7      478.26      476.44     11.64 o 
  -2   8   7       79.68       71.88      4.20 o 
  -1   8   7      213.54      202.04      7.83 o 
   0   8   7        0.78       -1.29      1.29 o 
   1   8   7      210.45      191.40      7.33 o 
   2   8   7       86.81       83.94      5.57 o 
   3   8   7      474.73      480.18     15.69 o 
   4   8   7       18.35       12.64      4.22 o 
   5   8   7       23.14       22.84      5.11 o 
   6   8   7       54.50       49.17      6.84 o 
   7   8   7       46.97       41.43      6.79 o 
   8   8   7        6.10        0.49      6.50 o 
  -8   9   7       33.56       47.52     19.91 o 
  -7   9   7       69.15       84.06     13.41 o 
  -6   9   7       36.39       38.01      7.44 o 
  -5   9   7      149.09      145.31     20.79 o 
  -4   9   7       74.34       70.07      6.01 o 
  -3   9   7      319.33      299.91     10.27 o 
  -2   9   7      246.93      237.53     10.56 o 
  -1   9   7      122.19      127.30      5.62 o 
   0   9   7      239.85      228.12      8.41 o 
   1   9   7      121.50      118.55      6.83 o 
   2   9   7      256.66      232.70      8.73 o 
   3   9   7      324.36      307.26     12.74 o 
   4   9   7       75.67       65.42      7.01 o 
   5   9   7      154.87      153.50     11.24 o 
   6   9   7       33.65       32.61      6.36 o 
   7   9   7       69.45       64.12      8.36 o 
   8   9   7       32.66       32.88      7.98 o 
  -7  10   7       36.65       40.54     16.79 o 
  -6  10   7      232.23      230.82     21.16 o 
  -5  10   7       34.85       43.85     10.94 o 
  -4  10   7      541.25      532.35     13.73 o 
  -3  10   7      214.28      232.26      8.75 o 
  -2  10   7      414.08      400.01     10.74 o 
  -1  10   7       27.96       32.98      3.27 o 
   0  10   7       31.16       28.70      3.46 o 
   1  10   7       30.09       29.75      3.66 o 
   2  10   7      403.21      382.38     12.48 o 
   3  10   7      214.40      221.59     14.29 o 
   4  10   7      539.39      508.67     17.33 o 
   5  10   7       32.55       29.59      6.34 o 
   6  10   7      238.34      244.56     14.76 o 
   7  10   7       37.77       42.94      8.08 o 
  -7  11   7       12.83       22.24     22.55 o 
  -6  11   7      101.30      108.64     10.92 o 
  -5  11   7       78.69       79.28     17.29 o 
  -4  11   7       70.49       86.80      6.57 o 
  -3  11   7      146.60      147.29      7.88 o 
  -2  11   7       63.65       55.30      5.41 o 
  -1  11   7       29.79       20.68      3.24 o 
   0  11   7       88.09       99.64      6.01 o 
   1  11   7       29.60       24.13      3.99 o 
   2  11   7       64.05       60.54      5.01 o 
   3  11   7      146.15      163.07     11.25 o 
   4  11   7       77.19       94.87      8.90 o 
   5  11   7       81.40       70.86     10.00 o 
   6  11   7      103.74       96.25     10.18 o 
   7  11   7       14.29       11.62      7.37 o 
  -6  12   7       14.31       28.20     23.35 o 
  -5  12   7       49.79       51.41      8.48 o 
  -4  12   7       39.81       28.97      7.00 o 
  -3  12   7      103.00       96.28      7.31 o 
  -2  12   7        4.97       -0.95      2.81 o 
  -1  12   7      110.40      126.68      7.37 o 
   0  12   7       29.27       23.67      3.91 o 
   1  12   7      110.49      115.61      8.13 o 
   2  12   7        4.32        1.21      2.89 o 
   3  12   7      102.12      105.65      8.07 o 
   4  12   7       38.73       33.51      5.71 o 
   5  12   7       49.57       55.20      8.44 o 
   6  12   7       13.49       15.77      7.36 o 
  -5  13   7       62.78       72.03     10.72 o 
  -4  13   7       13.29       15.36      6.87 o 
  -3  13   7        3.13        2.35      4.57 o 
  -2  13   7       16.10        8.86      4.05 o 
  -1  13   7       55.84       53.08      6.11 o 
   0  13   7        3.08        1.03      3.39 o 
   1  13   7       55.93       52.79      5.78 o 
   2  13   7       17.29        7.74      6.76 o 
   3  13   7        3.79        1.21      4.13 o 
   4  13   7       14.39        9.45      4.58 o 
   5  13   7       66.68       64.97      7.71 o 
  -4  14   7       12.02        8.72      8.47 o 
  -3  14   7       16.74       17.00      6.00 o 
  -2  14   7      160.07      178.43     10.72 o 
  -1  14   7        8.66        4.20      4.19 o 
   0  14   7       54.58       63.64      7.00 o 
   1  14   7        7.69       10.39      4.36 o 
   2  14   7      162.85      199.83     10.88 o 
   3  14   7       17.63        9.02      5.05 o 
   4  14   7       12.42        9.16      5.97 o 
  -3  15   7       12.03       16.90      9.78 o 
  -2  15   7      136.74      149.95     10.59 o 
  -1  15   7       44.85       48.14      7.32 o 
   0  15   7      286.97      331.43     14.04 o 
   1  15   7       42.38       36.10      8.26 o 
   2  15   7      133.82      138.55     12.70 o 
   3  15   7       11.34       10.47      6.43 o 
   0   0   8     1206.91     1329.04     32.89 o 
   1   0   8       52.94       56.92      2.47 o 
   2   0   8       10.57       11.68      1.22 o 
   3   0   8       27.29       27.33      2.17 o 
   4   0   8     1041.23     1035.11     16.74 o 
   5   0   8      266.49      280.63      8.43 o 
   6   0   8      296.27      303.96      9.35 o 
   7   0   8       45.78       48.76      6.08 o 
   8   0   8        5.66        8.35      5.09 o 
   9   0   8        0.75        0.83      4.83 o 
  -9   1   8        2.06        3.82      4.95 o 
  -8   1   8       28.88       26.62      5.32 o 
  -7   1   8      456.65      486.52     22.45 o 
  -6   1   8      386.21      403.37     11.36 o 
  -5   1   8      718.62      770.55     20.94 o 
  -4   1   8       25.60       22.84      2.83 o 
  -3   1   8     1122.03     1188.28     23.71 o 
  -2   1   8      832.17      927.92     17.76 o 
  -1   1   8     2097.37     2331.15     26.94 o 
   0   1   8      526.74      608.00     11.00 o 
   1   1   8     2121.02     2362.55     27.03 o 
   2   1   8      818.02      908.14     12.78 o 
   3   1   8     1152.57     1217.78     18.76 o 
   4   1   8       25.68       28.29      3.19 o 
   5   1   8      703.84      744.96     26.21 o 
   6   1   8      394.73      404.86     11.03 o 
   7   1   8      452.76      516.45     17.34 o 
   8   1   8       28.75       17.36      5.50 o 
   9   1   8        1.67        1.70      5.79 o 
  -9   2   8       87.81       78.82      8.15 o 
  -8   2   8       73.10       81.46      8.83 o 
  -7   2   8      246.68      234.98     12.73 o 
  -6   2   8      166.14      161.50      8.17 o 
  -5   2   8      614.56      610.99     11.23 o 
  -4   2   8       49.25       47.96      3.38 o 
  -3   2   8       75.00       77.25      3.81 o 
  -2   2   8      376.55      436.30      7.38 o 
  -1   2   8     1050.41     1112.94     13.47 o 
   0   2   8     1835.19     2118.26     42.54 o 
   1   2   8     1051.45     1122.20     14.28 o 
   2   2   8      382.78      442.15      7.35 o 
   3   2   8       80.99       75.79      4.18 o 
   4   2   8       46.89       42.34      3.55 o 
   5   2   8      611.83      627.31     13.89 o 
   6   2   8      164.19      174.15      8.46 o 
   7   2   8      255.61      256.75     12.66 o 
   8   2   8       73.10       75.32      8.00 o 
   9   2   8       94.65       95.95      9.79 o 
  -9   3   8      116.25      118.71     11.62 o 
  -8   3   8       86.80       91.74      9.11 o 
  -7   3   8       71.91       61.96      8.68 o 
  -6   3   8      397.66      426.31     13.02 o 
  -5   3   8       54.06       54.24      3.26 o 
  -4   3   8       40.86       42.49      2.84 o 
  -3   3   8      172.31      185.20      7.57 o 
  -2   3   8      413.49      405.59      6.62 o 
  -1   3   8      222.22      235.30      4.17 o 
   0   3   8        4.65        4.79      0.90 o 
   1   3   8      214.39      235.21      6.00 o 
   2   3   8      423.58      425.05     10.12 o 
   3   3   8      162.68      172.14      5.90 o 
   4   3   8       41.47       43.13      3.71 o 
   5   3   8       56.95       48.84      5.02 o 
   6   3   8      402.45      413.05     13.05 o 
   7   3   8       75.89       66.13      8.20 o 
   8   3   8       88.45       77.50      8.33 o 
   9   3   8      116.15      130.77     12.25 o 
  -9   4   8        0.74        3.76     10.33 o 
  -8   4   8        4.47        0.69      5.31 o 
  -7   4   8       95.22       76.80      8.37 o 
  -6   4   8      336.51      318.12     11.36 o 
  -5   4   8       40.72       35.69      2.98 o 
  -4   4   8      696.45      697.14     11.78 o 
  -3   4   8       34.84       32.03      2.01 o 
  -2   4   8       65.64       68.37      2.43 o 
  -1   4   8      272.35      288.67      5.53 o 
   0   4   8      914.97      973.65     12.73 o 
   1   4   8      273.81      308.45      6.12 o 
   2   4   8       66.33       68.61      4.27 o 
   3   4   8       34.73       30.93      3.32 o 
   4   4   8      690.55      654.91     16.89 o 
   5   4   8       38.77       34.24      4.28 o 
   6   4   8      334.48      335.76     11.77 o 
   7   4   8       97.05       85.41      6.83 o 
   8   4   8        6.42        2.21      5.22 o 
   9   4   8        0.90        3.01      7.15 o 
  -9   5   8       25.47       31.30      9.92 o 
  -8   5   8       14.81        2.21     15.23 o 
  -7   5   8      221.66      219.11     12.82 o 
  -6   5   8      110.99      108.70      7.91 o 
  -5   5   8       90.72       81.05      4.09 o 
  -4   5   8      101.49      103.75      4.45 o 
  -3   5   8      150.30      140.20      4.06 o 
  -2   5   8      157.86      145.15      3.39 o 
  -1   5   8      141.52      139.62      3.74 o 
   0   5   8      332.05      330.73      9.28 o 
   1   5   8      145.53      144.83      4.34 o 
   2   5   8      158.29      129.19      9.57 o 
   3   5   8      152.41      141.50      6.89 o 
   4   5   8      101.37       99.17      8.31 o 
   5   5   8       88.81       80.49      8.72 o 
   6   5   8      112.18       99.75      8.21 o 
   7   5   8      221.15      238.35     10.48 o 
   8   5   8       15.52       21.44      7.33 o 
   9   5   8       26.49       24.85      8.66 o 
  -8   6   8       29.42       18.69      7.92 o 
  -7   6   8        6.65       -1.76      5.39 o 
  -6   6   8       12.75       13.19      5.03 o 
  -5   6   8      292.75      284.23      8.00 o 
  -4   6   8      184.76      188.33      6.37 o 
  -3   6   8      285.55      290.76      6.12 o 
  -2   6   8       99.99      103.21      3.50 o 
  -1   6   8      192.07      176.13      4.32 o 
   0   6   8      691.34      658.21     13.10 o 
   1   6   8      190.22      184.07      7.29 o 
   2   6   8      100.08       99.94      6.37 o 
   3   6   8      287.25      297.63     21.46 o 
   4   6   8      183.95      181.81     19.56 o 
   5   6   8      291.69      313.94     14.71 o 
   6   6   8       12.53        9.46      4.33 o 
   7   6   8        5.77        8.32      5.16 o 
   8   6   8       28.95       34.63      7.80 o 
  -8   7   8       54.28       48.38     11.60 o 
  -7   7   8       47.83       40.38     10.21 o 
  -6   7   8      231.16      284.34     11.53 o 
  -5   7   8       68.04       57.02      5.11 o 
  -4   7   8      157.77      146.82      7.01 o 
  -3   7   8        3.01        6.20      2.13 o 
  -2   7   8     1080.49     1001.40     19.53 o 
  -1   7   8       22.00       19.05      2.21 o 
   0   7   8      193.68      188.61      6.76 o 
   1   7   8       23.02       19.55      3.04 o 
   2   7   8     1058.20     1003.72     24.08 o 
   3   7   8        2.85        1.88      2.84 o 
   4   7   8      156.78      131.35      8.95 o 
   5   7   8       69.36       54.67     10.94 o 
   6   7   8      230.68      229.73     12.90 o 
   7   7   8       47.11       34.62      8.33 o 
   8   7   8       54.56       42.06      8.74 o 
  -8   8   8       40.60       40.46     13.71 o 
  -7   8   8        4.68       18.91     10.42 o 
  -6   8   8       43.71       31.24      6.63 o 
  -5   8   8      471.92      499.54     13.70 o 
  -4   8   8      293.94      309.03     12.93 o 
  -3   8   8      624.86      600.48     13.64 o 
  -2   8   8      314.77      334.56      9.70 o 
  -1   8   8      123.48      133.32      4.91 o 
   0   8   8      675.20      691.91     17.41 o 
   1   8   8      116.65      122.82      6.11 o 
   2   8   8      311.15      315.22     13.38 o 
   3   8   8      623.89      608.76     18.44 o 
   4   8   8      309.61      299.34     15.34 o 
   5   8   8      467.46      460.04     22.45 o 
   6   8   8       45.53       31.50      6.27 o 
   7   8   8        5.54        9.07      5.45 o 
   8   8   8       41.16       39.56      8.89 o 
  -7   9   8      108.43       95.05     21.11 o 
  -6   9   8       22.33       26.37      6.44 o 
  -5   9   8       44.11       41.01      6.60 o 
  -4   9   8      142.30      135.37     13.70 o 
  -3   9   8      257.41      274.57      9.02 o 
  -2   9   8      273.18      256.02      7.69 o 
  -1   9   8      129.40      131.15      7.61 o 
   0   9   8      182.29      167.13      6.98 o 
   1   9   8      127.68      120.42      7.63 o 
   2   9   8      273.58      262.77     11.69 o 
   3   9   8      266.29      264.72     12.17 o 
   4   9   8      144.85      125.48     10.69 o 
   5   9   8       41.95       30.95      6.29 o 
   6   9   8       22.98       29.20      6.30 o 
   7   9   8      109.22       98.93     10.66 o 
  -7  10   8        4.20       14.00     30.99 o 
  -6  10   8       44.47       39.07     10.96 o 
  -5  10   8      102.09       95.69      9.63 o 
  -4  10   8      353.28      342.67     14.63 o 
  -3  10   8      117.15      112.70      9.86 o 
  -2  10   8       99.30       95.28      5.70 o 
  -1  10   8       45.17       44.37      5.08 o 
   0  10   8       33.53       30.73      3.53 o 
   1  10   8       43.49       44.46      4.14 o 
   2  10   8       97.96      105.56      6.63 o 
   3  10   8      120.60      119.96      9.48 o 
   4  10   8      351.06      335.81     21.50 o 
   5  10   8      105.61      101.23     14.25 o 
   6  10   8       44.34       34.96      7.47 o 
   7  10   8        3.99        5.92      6.18 o 
  -6  11   8       68.38       73.08      9.95 o 
  -5  11   8       36.67       30.91     24.12 o 
  -4  11   8       21.99       22.31      6.76 o 
  -3  11   8      120.34      121.43      7.38 o 
  -2  11   8       38.45       44.00      4.70 o 
  -1  11   8      102.19       92.26      5.81 o 
   0  11   8       66.75       59.43      4.84 o 
   1  11   8      100.40       89.96      8.86 o 
   2  11   8       40.33       40.73      4.22 o 
   3  11   8      121.22      115.74     10.17 o 
   4  11   8       22.47       11.57      5.09 o 
   5  11   8       38.41       23.53      5.91 o 
   6  11   8       74.80       74.68      8.99 o 
  -6  12   8       11.47        8.25     26.87 o 
  -5  12   8       25.80       22.52      7.76 o 
  -4  12   8       35.91       40.29      7.87 o 
  -3  12   8       29.27       33.71      5.28 o 
  -2  12   8        4.01        4.59      3.07 o 
  -1  12   8       69.96       87.50      6.09 o 
   0  12   8       22.87       19.37      3.63 o 
   1  12   8       68.64       80.58      6.29 o 
   2  12   8        4.31        3.83      2.87 o 
   3  12   8       31.20       29.32      6.37 o 
   4  12   8       35.17       37.05      5.89 o 
   5  12   8       27.26       18.45      6.83 o 
   6  12   8       12.27       14.92      6.61 o 
  -5  13   8        2.27        6.95      7.46 o 
  -4  13   8       34.63       29.49      8.19 o 
  -3  13   8      101.63       97.59      8.71 o 
  -2  13   8       18.48       18.51      4.70 o 
  -1  13   8       49.67       55.95      6.39 o 
   0  13   8        3.51        1.67      3.35 o 
   1  13   8       50.32       52.68      5.56 o 
   2  13   8       20.37       14.97      3.92 o 
   3  13   8      103.14      121.65      9.75 o 
   4  13   8       33.87       33.93      7.39 o 
   5  13   8        2.08        7.79      5.05 o 
  -4  14   8      134.47      167.77     17.31 o 
  -3  14   8      105.70      151.66     13.22 o 
  -2  14   8       39.04       50.38      6.41 o 
  -1  14   8      143.77      159.41     10.17 o 
   0  14   8       32.89       33.21     11.47 o 
   1  14   8      144.26      154.73     10.36 o 
   2  14   8       38.58       36.04      9.15 o 
   3  14   8      106.67      125.46     13.63 o 
   4  14   8      136.38      181.29     12.37 o 
  -2  15   8      113.55      123.48     10.63 o 
  -1  15   8       67.57       72.14      9.74 o 
   0  15   8       65.55       71.33      7.97 o 
   1  15   8       69.64       78.16      8.13 o 
   2  15   8      110.42      114.90     11.50 o 
   1   0   9      247.82      286.20      6.05 o 
   2   0   9     1720.57     1777.38     22.91 o 
   3   0   9       67.15       67.60      3.20 o 
   4   0   9       77.39       81.33      3.14 o 
   5   0   9       58.92       56.31      4.64 o 
   6   0   9      654.65      681.41     17.21 o 
   7   0   9      110.95      101.12      8.74 o 
   8   0   9      169.80      142.63     10.25 o 
   9   0   9        3.68        4.18      5.51 o 
  -9   1   9       37.72       31.43      6.59 o 
  -8   1   9       39.94       32.73      5.72 o 
  -7   1   9       43.73       37.42      6.83 o 
  -6   1   9       62.53       62.24      4.90 o 
  -5   1   9     1096.72     1149.90     19.60 o 
  -4   1   9       30.05       31.50      3.28 o 
  -3   1   9     1060.98     1114.85     16.13 o 
  -2   1   9      242.27      257.12      5.81 o 
  -1   1   9      428.94      456.00     11.03 o 
   0   1   9     1157.86     1297.52     17.94 o 
   1   1   9      446.60      481.43      7.74 o 
   2   1   9      247.60      260.99      5.21 o 
   3   1   9     1056.84     1107.97     19.50 o 
   4   1   9       35.83       30.92      3.15 o 
   5   1   9     1101.32     1154.33     22.27 o 
   6   1   9       62.76       61.22      4.92 o 
   7   1   9       40.84       30.46      5.66 o 
   8   1   9       37.53       35.80      6.74 o 
   9   1   9       37.55       40.52      8.31 o 
  -9   2   9       15.64        6.70      5.74 o 
  -8   2   9       15.22       22.53      5.58 o 
  -7   2   9      219.53      257.08     13.99 o 
  -6   2   9       13.27       12.66      3.77 o 
  -5   2   9      156.30      155.00      6.29 o 
  -4   2   9       21.17       23.91      2.94 o 
  -3   2   9      557.84      568.58     11.15 o 
  -2   2   9       96.85      102.12      2.99 o 
  -1   2   9      563.77      598.42      8.36 o 
   0   2   9        3.67        1.63      1.14 o 
   1   2   9      563.08      597.41      9.56 o 
   2   2   9       94.61       97.70      3.42 o 
   3   2   9      558.85      578.74     12.05 o 
   4   2   9       19.67       15.72      2.31 o 
   5   2   9      159.50      166.68      7.25 o 
   6   2   9       12.24        8.01      3.35 o 
   7   2   9      222.03      219.07     12.42 o 
   8   2   9       15.87       14.78      5.88 o 
   9   2   9       16.73       16.95      6.88 o 
  -9   3   9       20.06       16.52      6.81 o 
  -8   3   9       47.05       44.47      7.78 o 
  -7   3   9        2.59        0.09      4.43 o 
  -6   3   9      227.55      219.23     10.77 o 
  -5   3   9        7.43        3.44      1.93 o 
  -4   3   9      961.58      969.58     16.98 o 
  -3   3   9       96.71       79.49      4.59 o 
  -2   3   9      805.89      823.67     11.64 o 
  -1   3   9      193.17      193.02      3.73 o 
   0   3   9      271.04      252.74      5.06 o 
   1   3   9      187.91      179.82      5.14 o 
   2   3   9      809.92      851.77     14.10 o 
   3   3   9      100.94       85.68      6.74 o 
   4   3   9      965.43      966.67     19.73 o 
   5   3   9        6.59        3.88      2.43 o 
   6   3   9      227.80      224.04     11.60 o 
   7   3   9        3.09        1.86      3.75 o 
   8   3   9       51.79       56.78      7.67 o 
   9   3   9       19.03       16.18      7.24 o 
  -9   4   9       39.01       24.99     15.38 o 
  -8   4   9        5.88        2.81      6.11 o 
  -7   4   9       61.61       52.36      6.59 o 
  -6   4   9      118.06      140.82      7.48 o 
  -5   4   9       28.66       25.59      2.75 o 
  -4   4   9      114.00      114.48      4.52 o 
  -3   4   9      359.12      361.58      7.24 o 
  -2   4   9     1014.58     1020.67     15.78 o 
  -1   4   9      403.65      415.97      6.77 o 
   0   4   9      219.81      213.96      4.40 o 
   1   4   9      400.43      400.12      9.12 o 
   2   4   9     1012.85     1026.53     19.96 o 
   3   4   9      352.96      374.05     10.43 o 
   4   4   9      113.41      115.13      6.49 o 
   5   4   9       29.55       36.60      7.17 o 
   6   4   9      113.59      116.41      7.56 o 
   7   4   9       64.29       63.42      6.49 o 
   8   4   9        5.19       -0.23      5.25 o 
   9   4   9       37.69       49.94      9.79 o 
  -8   5   9       99.47      107.60     11.63 o 
  -7   5   9       44.23       31.69      7.86 o 
  -6   5   9      139.29      131.47      8.73 o 
  -5   5   9      122.75      119.88      5.03 o 
  -4   5   9        7.14        4.56      2.01 o 
  -3   5   9      219.00      214.35      5.09 o 
  -2   5   9      492.05      477.29      7.82 o 
  -1   5   9       30.28       29.73      2.17 o 
   0   5   9      899.18      888.45     12.35 o 
   1   5   9       34.02       32.66      3.29 o 
   2   5   9      496.94      490.84     11.82 o 
   3   5   9      218.12      218.04     10.29 o 
   4   5   9        7.65        3.00      2.70 o 
   5   5   9      122.26      122.16      8.69 o 
   6   5   9      136.44      124.32      9.73 o 
   7   5   9       46.71       46.52      6.72 o 
   8   5   9      100.21      111.15     11.41 o 
   9   5   9       34.48       30.89     24.84 o 
  -8   6   9       39.96       24.96      9.17 o 
  -7   6   9      131.35      144.23     12.41 o 
  -6   6   9       59.69       53.98      8.04 o 
  -5   6   9       75.01       71.39      4.58 o 
  -4   6   9       97.99       91.22      4.46 o 
  -3   6   9      814.40      807.34     12.35 o 
  -2   6   9      682.49      673.25     11.55 o 
  -1   6   9     1458.62     1452.12     22.73 o 
   0   6   9        4.79        4.97      1.62 o 
   1   6   9     1484.38     1455.14     22.42 o 
   2   6   9      678.86      687.44     16.24 o 
   3   6   9      824.37      798.84     20.98 o 
   4   6   9       96.01       95.19      7.17 o 
   5   6   9       69.95       64.79      6.84 o 
   6   6   9       63.52       62.75     10.58 o 
   7   6   9      123.54      125.79     10.00 o 
   8   6   9       39.81       42.93      8.85 o 
  -8   7   9      119.14      115.46     27.75 o 
  -7   7   9       45.11       44.43     23.00 o 
  -6   7   9      133.45      136.40     11.70 o 
  -5   7   9        5.21        0.95      3.28 o 
  -4   7   9      522.67      508.63     13.18 o 
  -3   7   9       29.07       27.53      3.07 o 
  -2   7   9       20.74       19.77      2.52 o 
  -1   7   9      125.60      110.14      4.51 o 
   0   7   9      658.19      632.89     13.32 o 
   1   7   9      123.98      105.01      8.45 o 
   2   7   9       21.00       13.59      3.26 o 
   3   7   9       28.17       23.35      4.13 o 
   4   7   9      511.30      472.74     19.66 o 
   5   7   9        5.37        4.17      3.53 o 
   6   7   9      131.52      110.24     11.33 o 
   7   7   9       45.07       59.94      9.87 o 
   8   7   9      122.62      155.03     13.23 o 
  -8   8   9        1.91       -5.40     20.67 o 
  -7   8   9       40.98       38.20     13.03 o 
  -6   8   9       48.74       45.83      8.51 o 
  -5   8   9       73.26       68.09      6.09 o 
  -4   8   9       32.79       22.23      3.83 o 
  -3   8   9      237.97      229.44      7.99 o 
  -2   8   9      614.29      580.44     17.31 o 
  -1   8   9      286.04      288.20      8.55 o 
   0   8   9     1007.55      923.90     32.32 o 
   1   8   9      277.89      263.97      8.76 o 
   2   8   9      634.73      607.27     17.82 o 
   3   8   9      228.37      207.76     15.88 o 
   4   8   9       34.45       25.73      4.91 o 
   5   8   9       78.10       64.40      6.94 o 
   6   8   9       46.99       40.20      6.96 o 
   7   8   9       43.37       42.80      7.70 o 
   8   8   9        1.60       -5.01      6.62 o 
  -7   9   9       54.24       70.28     19.72 o 
  -6   9   9       40.23       46.02     10.93 o 
  -5   9   9       66.62       63.89      7.91 o 
  -4   9   9      118.61      134.30      8.72 o 
  -3   9   9      112.87       92.94      5.96 o 
  -2   9   9      165.48      156.21      8.46 o 
  -1   9   9      916.47      928.46     18.21 o 
   0   9   9      319.93      312.19      8.88 o 
   1   9   9      925.65      923.49     21.87 o 
   2   9   9      165.07      148.76      9.46 o 
   3   9   9      104.58       84.84      7.97 o 
   4   9   9      119.98      125.77      9.78 o 
   5   9   9       64.91       51.66      7.19 o 
   6   9   9       39.15       53.23      7.33 o 
   7   9   9       55.01       63.42      9.02 o 
  -7  10   9        1.95        6.75     34.22 o 
  -6  10   9        1.20        0.29     16.52 o 
  -5  10   9       52.32       60.90      8.47 o 
  -4  10   9       74.78       70.90      8.42 o 
  -3  10   9       18.13       12.78      3.56 o 
  -2  10   9      167.62      151.92      8.17 o 
  -1  10   9      232.68      203.50      7.24 o 
   0  10   9       43.71       45.41      6.87 o 
   1  10   9      238.42      222.88      8.03 o 
   2  10   9      169.81      169.22     10.33 o 
   3  10   9       20.75       13.67      4.38 o 
   4  10   9       74.21       62.27     10.35 o 
   5  10   9       51.71       54.46      7.40 o 
   6  10   9        2.19        9.88      5.61 o 
   7  10   9        2.55       -0.10      7.00 o 
  -6  11   9        9.35       12.23     19.89 o 
  -5  11   9       25.70       39.48      9.70 o 
  -4  11   9       20.04       21.85      9.06 o 
  -3  11   9       25.39       27.80      4.59 o 
  -2  11   9        1.91        1.55      2.71 o 
  -1  11   9       30.18       26.13      3.54 o 
   0  11   9       65.77       56.91      7.54 o 
   1  11   9       30.11       24.42      4.02 o 
   2  11   9        2.08        4.06      3.36 o 
   3  11   9       25.60       20.54      5.26 o 
   4  11   9       21.79       20.08      5.58 o 
   5  11   9       26.49       28.71      6.50 o 
   6  11   9        9.35       11.88      6.02 o 
  -5  12   9       33.35       48.30      9.45 o 
  -4  12   9       30.46       30.83      8.78 o 
  -3  12   9      194.47      233.66     12.16 o 
  -2  12   9       47.33       44.81      5.31 o 
  -1  12   9      157.80      158.78      8.27 o 
   0  12   9      123.33      116.10      6.93 o 
   1  12   9      153.10      165.97      9.09 o 
   2  12   9       48.92       42.83      7.67 o 
   3  12   9      192.66      200.64     10.79 o 
   4  12   9       29.23       28.59      7.02 o 
   5  12   9       35.81       44.98      7.98 o 
  -5  13   9       10.68        2.61      9.36 o 
  -4  13   9       54.07       60.92     10.20 o 
  -3  13   9       38.30       38.74      7.73 o 
  -2  13   9       24.68       27.00      5.10 o 
  -1  13   9       75.23       72.05      6.59 o 
   0  13   9       17.20       16.39      4.06 o 
   1  13   9       71.88       64.92     10.16 o 
   2  13   9       25.46       18.34      4.90 o 
   3  13   9       40.15       39.17      6.45 o 
   4  13   9       54.72       59.43      7.63 o 
   5  13   9        9.07       10.32      7.43 o 
  -3  14   9       24.70       27.88      8.02 o 
  -2  14   9      114.80      154.95     11.64 o 
  -1  14   9        0.53        3.04      4.43 o 
   0  14   9        4.46        0.81      4.16 o 
   1  14   9        0.46        2.98      4.37 o 
   2  14   9      112.10      128.65     11.65 o 
   3  14   9       23.71       32.48      6.63 o 
  -1  15   9       19.44       20.45      6.21 o 
   0  15   9       19.19       20.93      5.69 o 
   1  15   9       17.98       14.90      5.43 o 
   2  15   9       12.82       11.14     11.78 o 
   0   0  10      219.01      251.50     13.62 o 
   1   0  10      111.98      106.82      5.83 o 
   2   0  10      259.70      272.83      5.45 o 
   3   0  10      574.16      551.54     10.57 o 
   4   0  10     1398.31     1458.04     22.19 o 
   5   0  10      120.10      118.88      7.31 o 
   6   0  10      140.81      153.63      7.87 o 
   7   0  10       18.51       14.86      4.33 o 
   8   0  10       26.80       25.10      7.89 o 
   9   0  10        0.31        2.96      5.91 o 
  -9   1  10       42.47       37.32      7.66 o 
  -8   1  10        7.22        2.20      4.74 o 
  -7   1  10      237.30      247.50     10.52 o 
  -6   1  10       27.97       28.08      4.64 o 
  -5   1  10       43.74       43.53      4.00 o 
  -4   1  10      269.16      270.82      6.68 o 
  -3   1  10      389.79      394.23      7.87 o 
  -2   1  10      231.81      231.56      5.86 o 
  -1   1  10      160.96      160.94      3.82 o 
   0   1  10       39.43       44.22      2.51 o 
   1   1  10      160.87      159.39      5.35 o 
   2   1  10      227.30      229.36      8.09 o 
   3   1  10      386.78      402.95      7.80 o 
   4   1  10      281.12      282.28      8.17 o 
   5   1  10       43.76       42.61      4.18 o 
   6   1  10       28.28       20.63      3.47 o 
   7   1  10      242.76      206.08     17.03 o 
   8   1  10        6.08        4.41      5.62 o 
   9   1  10       40.19       42.59      8.60 o 
  -9   2  10       32.96       22.21      6.67 o 
  -8   2  10        6.96        0.13      4.22 o 
  -7   2  10       65.85       78.30      6.93 o 
  -6   2  10       22.72       23.88      3.68 o 
  -5   2  10      377.68      400.12     10.11 o 
  -4   2  10      210.70      198.67      6.78 o 
  -3   2  10      719.93      726.86     10.90 o 
  -2   2  10      565.37      562.56      9.28 o 
  -1   2  10      780.01      774.23     11.09 o 
   0   2  10       12.38        9.40      1.61 o 
   1   2  10      791.63      779.39     14.42 o 
   2   2  10      551.30      568.70     10.94 o 
   3   2  10      709.16      703.27     14.28 o 
   4   2  10      206.07      205.39      7.66 o 
   5   2  10      378.44      390.68     10.54 o 
   6   2  10       21.11       20.05      4.21 o 
   7   2  10       64.49       55.74      9.69 o 
   8   2  10        6.50        1.63      5.46 o 
   9   2  10       33.31       32.72      8.46 o 
  -9   3  10       47.09       34.93      8.48 o 
  -8   3  10       83.57       78.82      7.49 o 
  -7   3  10       13.83        9.29      4.45 o 
  -6   3  10      452.10      451.06     12.94 o 
  -5   3  10      183.24      191.14      7.24 o 
  -4   3  10     1370.29     1390.09     22.85 o 
  -3   3  10      185.94      186.54      6.08 o 
  -2   3  10     1118.98     1141.76     16.13 o 
  -1   3  10      411.30      412.72      7.83 o 
   0   3  10       15.52       16.72      1.90 o 
   1   3  10      419.25      424.33      8.76 o 
   2   3  10     1157.89     1196.20     18.73 o 
   3   3  10      186.33      185.42      7.09 o 
   4   3  10     1375.66     1424.09     38.17 o 
   5   3  10      190.51      193.15      9.58 o 
   6   3  10      442.41      450.72     18.07 o 
   7   3  10       12.03        6.05      5.03 o 
   8   3  10       81.62       61.80      8.38 o 
   9   3  10       47.11       45.15      9.00 o 
  -8   4  10       97.74      116.44     11.38 o 
  -7   4  10        7.46        1.13      4.46 o 
  -6   4  10       29.74       30.42      4.61 o 
  -5   4  10       34.49       40.60      4.10 o 
  -4   4  10      444.61      450.49     10.53 o 
  -3   4  10      220.54      206.83      6.70 o 
  -2   4  10      276.01      285.38      5.49 o 
  -1   4  10      853.57      861.81     12.64 o 
   0   4  10     2693.45     2714.76     33.79 o 
   1   4  10      841.72      839.90     18.01 o 
   2   4  10      278.44      283.72      8.78 o 
   3   4  10      209.20      207.11      7.98 o 
   4   4  10      443.73      459.60     12.61 o 
   5   4  10       34.78       32.58      4.16 o 
   6   4  10       28.26       23.28      6.17 o 
   7   4  10        6.08        1.23      4.17 o 
   8   4  10       96.17      100.43     10.03 o 
  -8   5  10       51.36       56.59      9.78 o 
  -7   5  10      248.98      253.14     18.55 o 
  -6   5  10       19.36       15.41      4.71 o 
  -5   5  10      484.43      480.72     10.17 o 
  -4   5  10      411.40      402.38      9.52 o 
  -3   5  10       61.98       63.67      3.23 o 
  -2   5  10       21.82       20.82      1.86 o 
  -1   5  10      254.72      243.66      5.87 o 
   0   5  10      193.41      202.10      4.67 o 
   1   5  10      265.89      263.17      6.83 o 
   2   5  10       20.37       21.17      3.20 o 
   3   5  10       67.22       65.65      5.07 o 
   4   5  10      414.48      392.12     13.87 o 
   5   5  10      487.43      505.98     24.17 o 
   6   5  10       20.81       14.05      4.29 o 
   7   5  10      247.43      272.01     13.88 o 
   8   5  10       52.04       47.40      9.33 o 
  -8   6  10       37.48       27.58     21.88 o 
  -7   6  10       96.61       90.63     10.62 o 
  -6   6  10        7.91        4.38      4.96 o 
  -5   6  10       92.74       86.00      5.76 o 
  -4   6  10       56.40       51.18      3.73 o 
  -3   6  10      121.45      122.15      4.22 o 
  -2   6  10      613.83      576.14     12.75 o 
  -1   6  10     1544.32     1480.55     21.02 o 
   0   6  10     1334.82     1326.38     19.03 o 
   1   6  10     1549.51     1516.36     26.39 o 
   2   6  10      598.42      576.85     13.79 o 
   3   6  10      129.05      116.19      6.62 o 
   4   6  10       51.25       54.08      5.91 o 
   5   6  10       85.10       70.07      6.81 o 
   6   6  10        7.71        9.57      4.36 o 
   7   6  10       95.06      105.87     13.69 o 
   8   6  10       37.30       44.69      8.95 o 
  -8   7  10      123.69      100.09     20.12 o 
  -7   7  10       72.73       72.18     10.26 o 
  -6   7  10      363.22      395.88     17.78 o 
  -5   7  10      197.39      208.16     15.58 o 
  -4   7  10       18.42       19.81      3.95 o 
  -3   7  10      254.31      264.94      7.06 o 
  -2   7  10      464.77      447.04     10.19 o 
  -1   7  10      462.31      441.78      8.43 o 
   0   7  10      599.54      574.67     11.63 o 
   1   7  10      466.43      440.34      9.87 o 
   2   7  10      482.37      459.10     13.61 o 
   3   7  10      249.28      248.10     10.42 o 
   4   7  10       18.61        9.51      4.13 o 
   5   7  10      199.09      189.22     10.28 o 
   6   7  10      362.07      358.98     14.26 o 
   7   7  10       74.34       76.80      9.67 o 
   8   7  10      122.64      148.83     14.05 o 
  -7   8  10       68.56       80.18     17.24 o 
  -6   8  10        8.02        8.77      6.27 o 
  -5   8  10       20.07       20.84      4.45 o 
  -4   8  10       19.86       15.68      3.95 o 
  -3   8  10       90.61       90.35      5.61 o 
  -2   8  10       82.34       69.15      4.82 o 
  -1   8  10      191.45      188.54      6.59 o 
   0   8  10      147.13      138.33      6.04 o 
   1   8  10      191.48      185.78      6.99 o 
   2   8  10       88.01       72.68      6.38 o 
   3   8  10       83.83       76.73      7.37 o 
   4   8  10       16.63       14.33      4.45 o 
   5   8  10       22.14       17.31      5.50 o 
   6   8  10        6.97        7.92      5.75 o 
   7   8  10       65.73       70.96      8.23 o 
  -7   9  10       75.38       81.60     24.55 o 
  -6   9  10       84.35       77.32     14.93 o 
  -5   9  10       47.69       60.21     11.06 o 
  -4   9  10       60.58       70.49      7.04 o 
  -3   9  10      179.60      166.97      8.21 o 
  -2   9  10       59.93       56.75      4.84 o 
  -1   9  10      191.47      183.29      6.84 o 
   0   9  10       29.54       33.29      3.45 o 
   1   9  10      187.39      171.65      7.20 o 
   2   9  10       60.18       46.09      9.11 o 
   3   9  10      181.60      156.06     13.36 o 
   4   9  10       58.40       55.40      8.23 o 
   5   9  10       46.46       49.48      6.87 o 
   6   9  10       84.21       93.57     10.18 o 
   7   9  10       77.26       90.99      9.45 o 
  -6  10  10       19.18        8.48      9.27 o 
  -5  10  10       23.37       28.81      7.40 o 
  -4  10  10        4.58       10.49      5.42 o 
  -3  10  10       19.17       22.02      4.98 o 
  -2  10  10      147.94      142.64      8.05 o 
  -1  10  10       55.92       62.36      5.08 o 
   0  10  10      168.30      165.43      6.72 o 
   1  10  10       56.77       53.67      8.01 o 
   2  10  10      144.57      144.87     10.09 o 
   3  10  10       19.11       17.13      4.73 o 
   4  10  10        6.41       15.11      4.90 o 
   5  10  10       22.02       26.23      7.69 o 
   6  10  10       18.72       25.06      6.68 o 
  -6  11  10       50.02       72.28     27.47 o 
  -5  11  10      181.57      169.75     29.01 o 
  -4  11  10       39.04       42.20      6.84 o 
  -3  11  10      101.26      116.32      9.18 o 
  -2  11  10      208.94      210.56      9.91 o 
  -1  11  10       58.37       55.27      5.07 o 
   0  11  10       26.59       21.47      3.59 o 
   1  11  10       57.71       44.34      5.98 o 
   2  11  10      202.81      187.33     12.84 o 
   3  11  10      102.06      107.36     14.43 o 
   4  11  10       37.69       41.79      6.83 o 
   5  11  10      180.20      176.59     14.62 o 
   6  11  10       51.58       58.08      8.20 o 
  -5  12  10      101.96      122.99     12.96 o 
  -4  12  10       30.99       30.09      8.49 o 
  -3  12  10       52.64       60.05      7.87 o 
  -2  12  10       50.51       51.17      6.35 o 
  -1  12  10      130.46      118.53      7.17 o 
   0  12  10        2.20        1.84      2.99 o 
   1  12  10      130.87      119.92      8.40 o 
   2  12  10       48.23       47.79      5.91 o 
   3  12  10       53.61       64.08      6.84 o 
   4  12  10       29.76       26.12      6.59 o 
   5  12  10      103.11      111.22     10.58 o 
  -4  13  10        8.10        3.21      7.57 o 
  -3  13  10       80.52       94.01     10.68 o 
  -2  13  10       37.05       32.99      5.84 o 
  -1  13  10       92.78       99.05      8.14 o 
   0  13  10       66.93       64.58      5.78 o 
   1  13  10       95.60      119.44      8.27 o 
   2  13  10       35.73       25.66      6.64 o 
   3  13  10       76.41       81.57      9.20 o 
   4  13  10        9.24       13.38      5.52 o 
  -3  14  10        7.62        7.57      6.61 o 
  -2  14  10       25.22       30.45      8.16 o 
  -1  14  10       14.02        9.22      4.92 o 
   0  14  10      179.71      196.37     17.41 o 
   1  14  10       12.77       12.63      5.78 o 
   2  14  10       24.96       30.50      6.90 o 
   3  14  10        8.60       14.52      5.14 o 
   1   0  11      462.40      492.08      9.69 o 
   2   0  11       93.17       95.17      4.18 o 
   3   0  11      635.65      646.67     12.02 o 
   4   0  11       14.54       11.86      2.19 o 
   5   0  11      351.11      351.81      9.99 o 
   6   0  11        0.53       -0.69      3.10 o 
   7   0  11       61.58       57.46      6.04 o 
   8   0  11        2.85        0.96      4.45 o 
   9   0  11       27.91       20.31      6.71 o 
  -9   1  11       69.49       70.54     10.30 o 
  -8   1  11        2.70        2.38      4.76 o 
  -7   1  11       23.59       22.85      5.31 o 
  -6   1  11      196.91      195.43      7.28 o 
  -5   1  11        5.66        0.34      2.48 o 
  -4   1  11      310.78      315.45      9.27 o 
  -3   1  11      111.26      108.73      3.98 o 
  -2   1  11       22.64       17.66      2.99 o 
  -1   1  11      108.90      119.60      4.91 o 
   0   1  11       20.70       20.90      2.66 o 
   1   1  11      103.16      100.31      3.98 o 
   2   1  11       17.66       18.10      1.75 o 
   3   1  11      101.87      103.49      5.38 o 
   4   1  11      307.57      315.02      9.68 o 
   5   1  11        4.35        2.04      2.46 o 
   6   1  11      207.73      199.63     11.60 o 
   7   1  11       22.33       13.76      5.32 o 
   8   1  11        3.23       -4.16      4.91 o 
   9   1  11       68.34       71.35     13.07 o 
  -8   2  11      199.10      178.56     16.15 o 
  -7   2  11       10.87        9.31      4.20 o 
  -6   2  11      132.96      134.68      6.94 o 
  -5   2  11       11.97        5.96      2.38 o 
  -4   2  11      387.83      389.49      7.96 o 
  -3   2  11      885.78      903.27     13.49 o 
  -2   2  11       82.16       78.43      3.47 o 
  -1   2  11      734.02      713.90     11.75 o 
   0   2  11     1763.41     1776.82     26.23 o 
   1   2  11      736.91      713.67     11.26 o 
   2   2  11       80.06       84.50      6.69 o 
   3   2  11      898.93      910.64     18.41 o 
   4   2  11      371.55      386.56     11.18 o 
   5   2  11       10.24        1.49      2.57 o 
   6   2  11      131.50      111.44      6.73 o 
   7   2  11        9.70        3.83      4.56 o 
   8   2  11      198.69      195.45     18.65 o 
  -8   3  11       74.78       77.37     10.27 o 
  -7   3  11      113.17      116.91      8.22 o 
  -6   3  11       24.57       17.45      3.90 o 
  -5   3  11      120.82      115.18      6.18 o 
  -4   3  11      324.30      323.15      8.95 o 
  -3   3  11      240.26      227.31      6.38 o 
  -2   3  11      132.54      133.22      4.63 o 
  -1   3  11      178.68      178.67      4.96 o 
   0   3  11       15.82       11.35      2.22 o 
   1   3  11      169.87      166.62      5.34 o 
   2   3  11      138.86      142.16      4.95 o 
   3   3  11      232.37      222.84     12.09 o 
   4   3  11      320.93      346.57     10.62 o 
   5   3  11      121.10      131.66     11.42 o 
   6   3  11       24.03       18.63      4.93 o 
   7   3  11      111.34      111.41     10.43 o 
   8   3  11       73.29       78.47      8.59 o 
  -8   4  11       17.45       15.23      7.29 o 
  -7   4  11       33.62       21.89     11.16 o 
  -6   4  11       27.07       24.71      4.83 o 
  -5   4  11      182.77      193.33      7.56 o 
  -4   4  11      280.39      272.03      8.21 o 
  -3   4  11      455.96      445.27      9.66 o 
  -2   4  11     1933.23     1947.88     25.37 o 
  -1   4  11      186.29      197.50      5.59 o 
   0   4  11        6.10        6.63      1.80 o 
   1   4  11      189.49      197.11      5.74 o 
   2   4  11     1934.49     1965.04     29.30 o 
   3   4  11      452.81      450.94     12.95 o 
   4   4  11      288.75      288.38      9.87 o 
   5   4  11      178.50      171.44      8.48 o 
   6   4  11       28.75       20.94      4.86 o 
   7   4  11       33.79       40.54      6.42 o 
   8   4  11       16.10       18.03      7.27 o 
  -8   5  11       30.12       22.74      9.55 o 
  -7   5  11        6.63        1.39      5.63 o 
  -6   5  11      367.63      339.30     16.33 o 
  -5   5  11      576.63      571.45     12.97 o 
  -4   5  11      164.42      160.25      6.52 o 
  -3   5  11     1109.04     1088.89     16.82 o 
  -2   5  11     1301.99     1303.71     18.81 o 
  -1   5  11       48.10       41.75      3.18 o 
   0   5  11     1760.41     1800.59     21.98 o 
   1   5  11       45.24       35.80      3.16 o 
   2   5  11     1262.61     1294.47     23.88 o 
   3   5  11     1121.45     1101.73     21.73 o 
   4   5  11      161.79      147.38      7.44 o 
   5   5  11      572.16      550.86     16.33 o 
   6   5  11      376.49      377.40     13.78 o 
   7   5  11        5.63        1.72      4.57 o 
   8   5  11       31.42       30.08      7.99 o 
  -8   6  11       31.59       38.33      9.61 o 
  -7   6  11       50.56       40.71      8.83 o 
  -6   6  11       47.90       48.75     11.54 o 
  -5   6  11       37.00       29.76      7.85 o 
  -4   6  11      192.56      199.47      7.44 o 
  -3   6  11       71.97       70.97      5.23 o 
  -2   6  11      193.75      183.46      5.96 o 
  -1   6  11       35.01       30.67      3.05 o 
   0   6  11      504.06      507.29      9.43 o 
   1   6  11       35.43       32.69      3.60 o 
   2   6  11      192.56      183.60      7.62 o 
   3   6  11       77.83       71.30      5.60 o 
   4   6  11      189.94      195.79      9.60 o 
   5   6  11       39.54       42.56      5.68 o 
   6   6  11       48.04       39.90      6.03 o 
   7   6  11       47.12       46.23      7.02 o 
   8   6  11       31.44       33.82      8.27 o 
  -7   7  11       15.27       13.30      7.81 o 
  -6   7  11       92.69       91.75     10.53 o 
  -5   7  11       72.68       69.29      6.95 o 
  -4   7  11      300.47      289.32     11.91 o 
  -3   7  11      103.92       95.66      6.54 o 
  -2   7  11      167.66      154.84      6.26 o 
  -1   7  11      379.62      375.78      8.62 o 
   0   7  11       25.85       21.11      2.70 o 
   1   7  11      364.59      356.78     10.93 o 
   2   7  11      168.04      146.69      7.38 o 
   3   7  11      100.46       98.20      7.28 o 
   4   7  11      303.64      320.86     12.28 o 
   5   7  11       75.14       84.35      8.88 o 
   6   7  11       92.14       97.33      8.48 o 
   7   7  11       17.57       19.69      6.84 o 
  -7   8  11       57.44       47.58     15.07 o 
  -6   8  11       44.84       47.22      8.95 o 
  -5   8  11       88.27       98.51     10.58 o 
  -4   8  11      159.16      161.55      8.62 o 
  -3   8  11       23.03       20.09      4.55 o 
  -2   8  11       77.70       88.66      5.81 o 
  -1   8  11      141.94      139.33      5.28 o 
   0   8  11       45.00       44.51      3.92 o 
   1   8  11      136.02      146.39      6.24 o 
   2   8  11       72.52       72.39      6.38 o 
   3   8  11       24.43       23.51      6.48 o 
   4   8  11      161.82      151.28      9.62 o 
   5   8  11       85.96       98.30      8.57 o 
   6   8  11       47.63       46.28      7.76 o 
   7   8  11       56.50       66.51      8.32 o 
  -7   9  11       28.07       21.43     11.84 o 
  -6   9  11       75.36       63.26     32.04 o 
  -5   9  11      131.90      134.57     14.83 o 
  -4   9  11        0.58       -3.54      4.43 o 
  -3   9  11      145.46      147.99      9.33 o 
  -2   9  11      245.56      252.81     10.49 o 
  -1   9  11        0.46       -2.01      2.01 o 
   0   9  11        5.15        2.11      2.10 o 
   1   9  11        0.42        1.20      2.36 o 
   2   9  11      241.46      248.35     12.43 o 
   3   9  11      143.66      147.90      9.58 o 
   4   9  11        0.50        2.44      4.20 o 
   5   9  11      132.25      134.85     12.80 o 
   6   9  11       71.45       77.86      8.70 o 
   7   9  11       27.73       22.91      7.50 o 
  -6  10  11       66.30       66.82     13.22 o 
  -5  10  11      136.54      127.02     28.14 o 
  -4  10  11       25.61       18.64      5.45 o 
  -3  10  11       40.61       34.03      5.86 o 
  -2  10  11        0.59       -2.34      2.97 o 
  -1  10  11       62.46       63.93      5.33 o 
   0  10  11       12.53       15.29      3.09 o 
   1  10  11       60.08       57.82      5.24 o 
   2  10  11        0.22        2.10      3.53 o 
   3  10  11       41.54       39.09      6.14 o 
   4  10  11       26.43       27.41      5.81 o 
   5  10  11      131.81      137.32     10.47 o 
   6  10  11       66.64       73.60      8.83 o 
  -5  11  11      155.89      164.02     30.68 o 
  -4  11  11       24.90       18.68      6.19 o 
  -3  11  11      174.72      226.95     15.75 o 
  -2  11  11       51.10       41.54      6.24 o 
  -1  11  11      138.51      152.95      7.05 o 
   0  11  11      525.19      543.39     12.97 o 
   1  11  11      139.66      143.69      6.96 o 
   2  11  11       53.12       52.00      7.25 o 
   3  11  11      176.69      172.48     11.25 o 
   4  11  11       24.32       24.63      6.12 o 
   5  11  11      152.46      151.48     11.44 o 
  -5  12  11       28.38       32.86     12.60 o 
  -4  12  11       72.67       82.60     11.03 o 
  -3  12  11       40.05       39.87      7.86 o 
  -2  12  11       15.39       27.13      7.87 o 
  -1  12  11       62.17       67.87      5.56 o 
   0  12  11       35.58       39.10      4.67 o 
   1  12  11       62.90       71.77      6.82 o 
   2  12  11       15.60       19.10      4.93 o 
   3  12  11       38.90       38.38      7.51 o 
   4  12  11       67.60       70.20      8.75 o 
   5  12  11       29.04       29.63      7.02 o 
  -4  13  11      139.29      135.03     17.39 o 
  -3  13  11       15.15       11.60      8.25 o 
  -2  13  11      186.33      208.55     26.47 o 
  -1  13  11       84.95       88.38      8.39 o 
   0  13  11       41.30       49.36      6.32 o 
   1  13  11       85.82       73.80      7.19 o 
   2  13  11      193.23      201.71     11.02 o 
   3  13  11       15.71        9.67      5.26 o 
   4  13  11      140.76      145.22     10.21 o 
  -2  14  11       39.77       42.56     15.73 o 
  -1  14  11      101.70      102.93      9.55 o 
   0  14  11        2.78        0.69      4.91 o 
   1  14  11      105.85      111.08     10.18 o 
   2  14  11       39.82       45.24      7.16 o 
   0   0  12        0.22        0.50      2.14 o 
   1   0  12      532.46      545.58     10.79 o 
   2   0  12      177.21      158.46      5.91 o 
   3   0  12      100.05      110.52      4.74 o 
   4   0  12      244.94      268.56      9.58 o 
   5   0  12     1082.97     1094.34     30.04 o 
   6   0  12        1.22        0.50      3.10 o 
   7   0  12      335.38      352.65     16.84 o 
   8   0  12        1.86       -2.43      5.23 o 
  -8   1  12       52.49       27.62      6.60 o 
  -7   1  12       14.45        3.93      4.64 o 
  -6   1  12        2.92        6.48      3.13 o 
  -5   1  12      102.74      105.61      5.49 o 
  -4   1  12      198.26      180.12      5.61 o 
  -3   1  12       51.34       49.59      2.90 o 
  -2   1  12      252.00      248.10      5.71 o 
  -1   1  12      487.48      489.59     11.01 o 
   0   1  12      187.80      181.64      7.10 o 
   1   1  12      485.34      464.39     10.75 o 
   2   1  12      250.60      256.02      9.65 o 
   3   1  12       46.48       42.82      3.92 o 
   4   1  12      205.13      192.26      8.78 o 
   5   1  12       99.00       98.05      7.55 o 
   6   1  12        3.32        0.95      3.04 o 
   7   1  12       13.16        7.14      4.65 o 
   8   1  12       49.04       31.37      8.21 o 
  -8   2  12       28.02       23.74      7.76 o 
  -7   2  12       48.36       39.03      9.52 o 
  -6   2  12      525.30      551.18     15.20 o 
  -5   2  12      132.68      135.49      6.22 o 
  -4   2  12      186.58      185.05      5.98 o 
  -3   2  12      378.11      400.89      7.96 o 
  -2   2  12      609.90      619.27     11.04 o 
  -1   2  12      158.80      161.65      6.20 o 
   0   2  12       30.84       32.53      2.62 o 
   1   2  12      154.45      153.65      4.46 o 
   2   2  12      592.08      603.69     11.56 o 
   3   2  12      381.31      394.36     13.15 o 
   4   2  12      184.85      200.97     13.47 o 
   5   2  12      135.38      143.52      7.86 o 
   6   2  12      526.58      549.48     15.38 o 
   7   2  12       49.82       31.78      8.39 o 
   8   2  12       26.94       24.06      7.30 o 
  -8   3  12       73.36       66.79     12.66 o 
  -7   3  12       31.92       17.27      5.64 o 
  -6   3  12      131.70      132.60      8.11 o 
  -5   3  12      131.28      128.74      5.89 o 
  -4   3  12      260.66      251.18      6.59 o 
  -3   3  12      324.13      324.33      7.20 o 
  -2   3  12      877.25      864.65     14.68 o 
  -1   3  12      180.29      172.67      6.37 o 
   0   3  12      848.25      897.48     18.03 o 
   1   3  12      164.85      157.83      6.59 o 
   2   3  12      867.19      877.87     15.31 o 
   3   3  12      331.19      348.15     10.31 o 
   4   3  12      262.57      264.23      9.39 o 
   5   3  12      125.64      127.63      8.69 o 
   6   3  12      134.41      146.55      8.70 o 
   7   3  12       30.17       14.80      6.10 o 
   8   3  12       71.07       74.35     13.87 o 
  -8   4  12       42.66       39.17      9.06 o 
  -7   4  12      165.11      181.42     14.01 o 
  -6   4  12       25.44       26.69      4.76 o 
  -5   4  12      185.19      183.86      7.70 o 
  -4   4  12       13.48        9.85      2.68 o 
  -3   4  12      316.54      322.60      9.10 o 
  -2   4  12      167.05      166.45      5.41 o 
  -1   4  12     1578.67     1558.28     23.27 o 
   0   4  12      814.32      810.09     16.23 o 
   1   4  12     1539.21     1527.89     24.20 o 
   2   4  12      175.78      164.51      7.75 o 
   3   4  12      299.45      310.00     10.15 o 
   4   4  12       14.71       11.76      3.08 o 
   5   4  12      191.61      189.28     13.04 o 
   6   4  12       24.37       16.30      4.80 o 
   7   4  12      172.45      191.72     18.14 o 
   8   4  12       41.71       35.66     10.12 o 
  -8   5  12      108.41      126.01     13.88 o 
  -7   5  12       74.52       85.00     13.29 o 
  -6   5  12        5.11        5.79      5.53 o 
  -5   5  12      121.84      125.71      6.57 o 
  -4   5  12      293.18      287.15     11.58 o 
  -3   5  12      187.74      177.39      6.28 o 
  -2   5  12        9.99        5.57      2.24 o 
  -1   5  12      256.00      263.63      6.96 o 
   0   5  12      489.10      486.68     10.24 o 
   1   5  12      254.24      255.96      7.15 o 
   2   5  12        9.81        5.01      2.49 o 
   3   5  12      183.70      181.18      8.01 o 
   4   5  12      290.75      269.17     10.59 o 
   5   5  12      126.19      119.55      7.64 o 
   6   5  12        5.16        1.42      5.02 o 
   7   5  12       74.40       71.70      9.54 o 
   8   5  12      106.51       95.15     12.67 o 
  -7   6  12        0.08       -0.56      6.93 o 
  -6   6  12      152.56      179.00     13.43 o 
  -5   6  12       33.51       23.28      5.69 o 
  -4   6  12      111.20      104.80      7.96 o 
  -3   6  12       90.89       85.28      5.12 o 
  -2   6  12      429.74      444.14      9.84 o 
  -1   6  12       60.74       60.39      3.93 o 
   0   6  12      687.52      684.14     11.60 o 
   1   6  12       66.15       73.94      5.13 o 
   2   6  12      424.50      424.44     11.82 o 
   3   6  12       96.47      101.43      6.57 o 
   4   6  12      113.28      102.19      7.06 o 
   5   6  12       31.08       41.81      6.68 o 
   6   6  12      152.71      165.39     10.29 o 
   7   6  12        0.01       -2.65      5.03 o 
  -7   7  12      167.47      164.70     18.51 o 
  -6   7  12       58.74       71.38      9.94 o 
  -5   7  12       11.98       14.54      4.93 o 
  -4   7  12        8.73       11.56      4.10 o 
  -3   7  12       48.42       51.23      7.66 o 
  -2   7  12       57.48       53.51      4.02 o 
  -1   7  12      611.98      611.53     14.05 o 
   0   7  12       42.95       42.24      3.39 o 
   1   7  12      613.30      607.60     16.11 o 
   2   7  12       55.05       57.45      5.71 o 
   3   7  12       47.78       53.91      5.45 o 
   4   7  12        8.91        9.38      4.09 o 
   5   7  12       11.79        8.98      4.51 o 
   6   7  12       58.79       50.43      6.97 o 
   7   7  12      167.60      175.27     13.57 o 
  -7   8  12       27.98       20.32      8.87 o 
  -6   8  12      114.82      126.51     12.87 o 
  -5   8  12       28.86       30.21      8.15 o 
  -4   8  12       59.95       53.43      6.84 o 
  -3   8  12      259.56      229.34     11.10 o 
  -2   8  12      272.18      264.33      8.16 o 
  -1   8  12      307.27      296.22      7.58 o 
   0   8  12       11.94        8.14      2.46 o 
   1   8  12      300.61      273.07     11.41 o 
   2   8  12      277.76      277.61     11.00 o 
   3   8  12      251.88      239.28     10.89 o 
   4   8  12       61.27       48.07      6.33 o 
   5   8  12       30.88       37.72      6.28 o 
   6   8  12      112.17      110.37      9.51 o 
   7   8  12       29.09       27.24      6.68 o 
  -6   9  12       59.02       84.16     21.14 o 
  -5   9  12       38.89       43.95     10.84 o 
  -4   9  12       75.95       82.44     28.04 o 
  -3   9  12        1.23        4.59      5.57 o 
  -2   9  12        2.92        2.81      3.36 o 
  -1   9  12       48.66       48.72      4.06 o 
   0   9  12      327.50      321.86     12.14 o 
   1   9  12       50.37       60.37      6.12 o 
   2   9  12        2.76        5.73      3.66 o 
   3   9  12        1.54        4.77      4.23 o 
   4   9  12       71.29       64.63      7.37 o 
   5   9  12       37.93       33.43      6.55 o 
   6   9  12       58.13       64.73      7.85 o 
  -6  10  12       26.43       39.39     12.17 o 
  -5  10  12       18.67       18.15     15.94 o 
  -4  10  12       48.25       60.97     11.73 o 
  -3  10  12       67.73       57.04      9.71 o 
  -2  10  12       21.39       19.43      5.89 o 
  -1  10  12      192.59      180.50      8.03 o 
   0  10  12        9.23       10.35      3.42 o 
   1  10  12      200.15      184.31     10.82 o 
   2  10  12       21.27       21.38      4.85 o 
   3  10  12       68.49       65.77      9.53 o 
   4  10  12       48.04       65.56      7.80 o 
   5  10  12       16.83       21.98      6.34 o 
   6  10  12       24.55       34.36      7.15 o 
  -5  11  12       50.46       61.56     21.07 o 
  -4  11  12        3.29        7.41      7.89 o 
  -3  11  12       35.82       24.55     11.92 o 
  -2  11  12       13.67       17.59      7.77 o 
  -1  11  12      148.38      154.99      8.07 o 
   0  11  12       73.67       81.92      6.47 o 
   1  11  12      147.82      149.35      8.48 o 
   2  11  12       14.53       13.42      7.01 o 
   3  11  12       36.46       32.57      6.48 o 
   4  11  12        2.75        7.62      5.32 o 
   5  11  12       52.17       51.84      8.08 o 
  -4  12  12       16.62        7.37     16.55 o 
  -3  12  12       21.58       28.86     12.67 o 
  -2  12  12       23.14       32.81      9.68 o 
  -1  12  12      117.51      126.78      8.01 o 
   0  12  12        0.17        3.57      3.69 o 
   1  12  12      115.25      138.15      8.70 o 
   2  12  12       20.04       34.72      5.57 o 
   3  12  12       21.80       29.40      7.28 o 
   4  12  12       16.78       18.21      7.48 o 
  -3  13  12       12.72       16.58     12.53 o 
  -2  13  12       17.36       14.20      8.61 o 
  -1  13  12        1.40       -1.91      4.29 o 
   0  13  12       72.13       77.17      7.25 o 
   1  13  12        1.75        9.09      4.59 o 
   2  13  12       17.86       17.59      5.39 o 
   3  13  12       11.50       14.06      5.38 o 
  -1  14  12       58.47       66.02     10.03 o 
   0  14  12       58.35       67.23      8.40 o 
   1  14  12       56.76       65.55      8.39 o 
   1   0  13      564.45      576.10     12.67 o 
   2   0  13       62.93       67.42      4.77 o 
   3   0  13      269.42      255.72      8.78 o 
   4   0  13       55.47       50.33      6.69 o 
   5   0  13      218.71      223.41     10.62 o 
   6   0  13       18.92       17.16      5.63 o 
   7   0  13      145.98      139.93      9.68 o 
   8   0  13       52.34       30.57      7.14 o 
  -8   1  13        1.06        0.44      5.47 o 
  -7   1  13       47.79       33.21      6.54 o 
  -6   1  13      300.50      298.12     11.82 o 
  -5   1  13      163.72      158.85      7.87 o 
  -4   1  13       38.25       41.25      4.43 o 
  -3   1  13      226.54      212.75      6.61 o 
  -2   1  13      387.83      368.20      8.37 o 
  -1   1  13      174.33      187.92      6.71 o 
   0   1  13        2.66        1.52      1.94 o 
   1   1  13      176.43      188.73      8.38 o 
   2   1  13      384.18      377.41     12.41 o 
   3   1  13      236.73      235.59      8.78 o 
   4   1  13       38.81       44.28      5.70 o 
   5   1  13      157.62      164.14     15.30 o 
   6   1  13      296.91      316.31     13.45 o 
   7   1  13       44.64       30.63      8.40 o 
   8   1  13        1.24        1.17      6.27 o 
  -8   2  13       33.46       17.45      8.08 o 
  -7   2  13       13.62       11.66      5.32 o 
  -6   2  13      129.78      138.40      8.58 o 
  -5   2  13      172.43      176.95      7.87 o 
  -4   2  13      534.93      554.60     12.00 o 
  -3   2  13      308.21      318.55      8.24 o 
  -2   2  13      166.30      165.92      5.14 o 
  -1   2  13      143.24      142.87      6.70 o 
   0   2  13        4.95        6.92      2.16 o 
   1   2  13      144.06      154.03      6.45 o 
   2   2  13      165.34      160.92      5.23 o 
   3   2  13      310.29      313.27      9.61 o 
   4   2  13      533.45      567.92     16.36 o 
   5   2  13      172.97      178.15     10.51 o 
   6   2  13      128.62      140.20      9.95 o 
   7   2  13       13.83        1.92      6.18 o 
   8   2  13       38.13       16.73     10.67 o 
  -8   3  13       26.62       23.01      8.14 o 
  -7   3  13      208.26      217.18     12.59 o 
  -6   3  13      110.09      104.95      8.83 o 
  -5   3  13      258.30      263.19      9.24 o 
  -4   3  13      126.08      126.37      5.88 o 
  -3   3  13       33.12       29.78      3.24 o 
  -2   3  13      138.89      122.15      4.81 o 
  -1   3  13      495.99      462.53     12.63 o 
   0   3  13       31.27       24.40      3.56 o 
   1   3  13      519.49      500.09     11.17 o 
   2   3  13      144.86      130.61      4.92 o 
   3   3  13       38.17       29.28      4.64 o 
   4   3  13      128.05      114.56      9.72 o 
   5   3  13      253.86      251.26     20.37 o 
   6   3  13      105.23      116.68     13.10 o 
   7   3  13      201.74      171.42     23.46 o 
   8   3  13       26.37       17.50      8.60 o 
  -8   4  13       14.10       10.37      7.82 o 
  -7   4  13        6.70       12.25      6.70 o 
  -6   4  13       46.27       36.54      5.35 o 
  -5   4  13       20.73       21.66      3.76 o 
  -4   4  13        5.98        2.25      2.37 o 
  -3   4  13       86.80       76.63      5.33 o 
  -2   4  13       55.69       65.26      4.45 o 
  -1   4  13      167.95      162.39      6.64 o 
   0   4  13       29.48       27.34      3.54 o 
   1   4  13      178.30      165.94      5.66 o 
   2   4  13       56.23       71.76      5.97 o 
   3   4  13       78.68       65.90      5.88 o 
   4   4  13        5.65        3.84      3.00 o 
   5   4  13       18.55       13.83      4.04 o 
   6   4  13       47.03       32.94      8.11 o 
   7   4  13        7.68        4.54      6.86 o 
   8   4  13       13.78       10.52      8.01 o 
  -7   5  13       54.43       47.86     18.64 o 
  -6   5  13       97.55       96.27     10.43 o 
  -5   5  13      103.28      112.77      8.53 o 
  -4   5  13       11.23       11.32      2.83 o 
  -3   5  13       28.59       27.44      3.46 o 
  -2   5  13      202.40      214.80      7.85 o 
  -1   5  13      173.25      174.55      7.06 o 
   0   5  13      517.76      515.25     10.83 o 
   1   5  13      175.61      180.11      6.13 o 
   2   5  13      217.65      220.12      8.17 o 
   3   5  13       30.57       28.00      4.04 o 
   4   5  13       10.99        5.45      3.33 o 
   5   5  13      101.61       90.85      8.00 o 
   6   5  13       94.07      102.83     12.66 o 
   7   5  13       54.61       46.53      8.59 o 
  -7   6  13        6.99        3.78      7.67 o 
  -6   6  13       42.85       35.25      7.84 o 
  -5   6  13      136.12      135.39      9.46 o 
  -4   6  13      441.91      483.24     13.65 o 
  -3   6  13      418.03      407.00     14.27 o 
  -2   6  13      228.87      235.52      7.00 o 
  -1   6  13      412.26      422.40     11.46 o 
   0   6  13      728.68      720.32     13.92 o 
   1   6  13      415.63      413.49     11.30 o 
   2   6  13      230.95      244.53      8.94 o 
   3   6  13      421.40      410.28     12.24 o 
   4   6  13      436.08      468.45     13.76 o 
   5   6  13      138.60      138.58     10.32 o 
   6   6  13       43.11       49.30      8.77 o 
   7   6  13        6.08        7.01      6.74 o 
  -7   7  13       24.50       26.30     11.34 o 
  -6   7  13       50.10       49.93      9.56 o 
  -5   7  13       26.23       23.08      6.02 o 
  -4   7  13       66.88       70.93      6.73 o 
  -3   7  13      195.50      193.68      8.75 o 
  -2   7  13       13.56       14.24      3.05 o 
  -1   7  13      152.37      147.68      7.24 o 
   0   7  13       11.03        9.70      2.91 o 
   1   7  13      152.88      151.38      7.21 o 
   2   7  13       13.13       10.23      3.22 o 
   3   7  13      193.34      199.69     11.51 o 
   4   7  13       65.14       66.92      6.96 o 
   5   7  13       26.15       25.69      5.95 o 
   6   7  13       49.62       47.14      7.93 o 
   7   7  13       23.71       20.68      8.61 o 
  -6   8  13       46.74       53.89     35.74 o 
  -5   8  13      164.09      175.42     13.75 o 
  -4   8  13      412.49      386.51     20.58 o 
  -3   8  13      216.07      208.87     11.06 o 
  -2   8  13      122.09      124.03      8.92 o 
  -1   8  13      155.79      148.67      7.21 o 
   0   8  13       62.42       57.74      5.03 o 
   1   8  13      158.89      156.64      7.75 o 
   2   8  13      123.37      128.90      8.19 o 
   3   8  13      213.35      223.42     11.45 o 
   4   8  13      415.41      422.77     15.10 o 
   5   8  13      164.07      172.98     10.93 o 
   6   8  13       47.26       49.66      8.06 o 
  -6   9  13        0.56       -9.12      9.12 o 
  -5   9  13        1.43       -3.01      9.03 o 
  -4   9  13      109.20      121.66     13.73 o 
  -3   9  13       37.36       36.94      9.22 o 
  -2   9  13      343.09      374.22     21.25 o 
  -1   9  13       27.09       16.91      5.41 o 
   0   9  13       11.80        8.51      3.88 o 
   1   9  13       27.68       27.69      4.89 o 
   2   9  13      336.12      325.03     12.63 o 
   3   9  13       37.27       32.54      5.78 o 
   4   9  13      108.75      105.48     13.80 o 
   5   9  13        1.69        1.75      4.74 o 
   6   9  13        1.32       -1.05      6.91 o 
  -5  10  13      119.10      130.41     26.47 o 
  -4  10  13       43.28       42.94     10.94 o 
  -3  10  13      363.02      371.08     31.14 o 
  -2  10  13       30.02       30.80     13.11 o 
  -1  10  13       14.29        9.86      3.96 o 
   0  10  13        3.91        2.99      3.12 o 
   1  10  13       14.99       13.78      4.56 o 
   2  10  13       29.86       26.47      5.78 o 
   3  10  13      361.77      380.77     14.93 o 
   4  10  13       40.73       40.47      6.86 o 
   5  10  13      118.65      115.71     10.22 o 
  -4  11  13       63.84       69.42     18.47 o 
  -3  11  13      218.43      216.06     27.19 o 
  -2  11  13        6.62        5.91      6.72 o 
  -1  11  13       50.83       44.11      5.71 o 
   0  11  13       79.26       82.30      6.71 o 
   1  11  13       49.63       31.41      5.37 o 
   2  11  13        5.97        5.19      4.76 o 
   3  11  13      213.44      211.62     12.30 o 
   4  11  13       64.26       74.22      8.84 o 
   5  11  13       73.54       58.55     14.49 o 
  -3  12  13      179.31      201.38     18.97 o 
  -2  12  13        4.00       -0.44      7.00 o 
  -1  12  13       56.83       63.86      9.19 o 
   0  12  13        0.17        0.64      3.92 o 
   1  12  13       57.80       71.25      6.94 o 
   2  12  13        3.95        3.36      4.39 o 
   3  12  13      177.09      177.42     19.43 o 
   4  12  13       14.04       14.13      9.34 o 
  -2  13  13      109.84      126.80     16.74 o 
  -1  13  13       31.93       18.03     18.98 o 
   0  13  13       18.55       22.84      5.32 o 
   1  13  13       30.50       43.40      8.64 o 
   2  13  13      112.77      147.95     10.37 o 
   0   0  14       92.18      105.55      8.73 o 
   1   0  14      163.93      180.49      9.41 o 
   2   0  14        7.37        5.32      1.84 o 
   3   0  14      112.09      105.88      4.93 o 
   4   0  14        0.12        0.75      3.42 o 
   5   0  14      292.11      273.95     12.51 o 
   6   0  14       45.43       42.57      7.59 o 
   7   0  14      366.28      180.02     37.93 o 
   8   0  14      162.26      163.25     14.41 o 
  -8   1  14      189.19      182.23     19.98 o 
  -7   1  14      163.47      151.01     16.06 o 
  -6   1  14      248.90      253.15     13.93 o 
  -5   1  14       39.50       41.93      5.15 o 
  -4   1  14       46.76       46.53      4.81 o 
  -3   1  14       56.58       73.34      4.39 o 
  -2   1  14      299.49      283.05      8.74 o 
  -1   1  14      289.80      277.60      8.78 o 
   0   1  14     1306.28     1211.11     25.51 o 
   1   1  14      295.20      281.94      9.38 o 
   2   1  14      293.33      284.10      8.93 o 
   3   1  14       58.79       72.14     11.44 o 
   4   1  14       40.44       40.68      6.14 o 
   5   1  14       42.63       43.62      6.63 o 
   6   1  14      254.20      270.69     15.02 o 
   7   1  14      157.72      152.87     14.06 o 
   8   1  14      192.70      162.15     18.60 o 
  -8   2  14       26.81        1.32     17.42 o 
  -7   2  14       61.43       40.80      8.50 o 
  -6   2  14      104.49      109.04      8.07 o 
  -5   2  14       78.81       80.96      6.47 o 
  -4   2  14       14.17       12.76      3.64 o 
  -3   2  14      167.40      161.49      6.18 o 
  -2   2  14       28.30       38.17      3.52 o 
  -1   2  14       89.59       89.60      5.35 o 
   0   2  14        5.32        1.33      2.12 o 
   1   2  14       95.71       95.82      5.67 o 
   2   2  14       23.04       28.53      3.48 o 
   3   2  14      166.88      160.41      9.32 o 
   4   2  14       13.31       11.25      4.44 o 
   5   2  14       80.80       67.93      7.59 o 
   6   2  14      106.04      103.14     11.50 o 
   7   2  14       63.22       47.85     14.24 o 
   8   2  14       27.90       17.10     20.87 o 
  -7   3  14      109.80       97.36     11.65 o 
  -6   3  14        5.75       -0.30      3.94 o 
  -5   3  14       23.26       23.91      4.52 o 
  -4   3  14       71.48       83.85      5.23 o 
  -3   3  14      150.20      163.10      7.19 o 
  -2   3  14      239.08      247.69      7.69 o 
  -1   3  14      507.86      491.71     13.27 o 
   0   3  14      632.68      619.56     15.56 o 
   1   3  14      511.66      497.67     12.64 o 
   2   3  14      245.32      248.90     10.89 o 
   3   3  14      142.48      148.70      9.26 o 
   4   3  14       74.52       82.68      7.68 o 
   5   3  14       22.34       16.11      4.60 o 
   6   3  14        5.31        3.77      4.65 o 
   7   3  14      110.89       99.17     17.04 o 
  -7   4  14       17.97       13.48      8.91 o 
  -6   4  14       37.81       41.06     10.24 o 
  -5   4  14        0.87        1.96      3.30 o 
  -4   4  14       21.76       15.19      3.65 o 
  -3   4  14        2.66        2.15      2.69 o 
  -2   4  14       91.34       91.01      5.85 o 
  -1   4  14      106.59       95.52      5.62 o 
   0   4  14      196.54      234.37      8.16 o 
   1   4  14      116.57      100.95      4.61 o 
   2   4  14       90.09       87.72      5.57 o 
   3   4  14        1.40        1.73      3.18 o 
   4   4  14       23.07       16.69      4.49 o 
   5   4  14        1.53       -3.35      3.35 o 
   6   4  14       40.40       45.94      8.46 o 
   7   4  14       15.93        0.74      7.12 o 
  -7   5  14       14.88        5.82      9.62 o 
  -6   5  14       16.75       16.39      8.37 o 
  -5   5  14      102.20       94.62     12.14 o 
  -4   5  14      164.15      177.99      8.01 o 
  -3   5  14      311.21      312.91     11.07 o 
  -2   5  14       29.39       27.20      5.02 o 
  -1   5  14       57.07       60.32      6.07 o 
   0   5  14        0.47        2.73      2.40 o 
   1   5  14       56.80       50.93      3.79 o 
   2   5  14       30.47       31.51      4.02 o 
   3   5  14      304.58      304.55     10.30 o 
   4   5  14      163.94      155.70      9.83 o 
   5   5  14      105.03       88.19      9.29 o 
   6   5  14       16.07        5.55      6.96 o 
   7   5  14       14.45        6.93      7.77 o 
  -7   6  14        1.44        8.67     10.30 o 
  -6   6  14       52.85       48.73     12.42 o 
  -5   6  14       53.22       41.07      8.54 o 
  -4   6  14       79.88       84.73      7.53 o 
  -3   6  14       56.63       48.27      6.28 o 
  -2   6  14      368.28      368.83     13.44 o 
  -1   6  14       18.33       14.36      3.35 o 
   0   6  14       45.32       37.80      4.33 o 
   1   6  14       20.23       15.27      3.32 o 
   2   6  14      366.32      369.69     17.02 o 
   3   6  14       59.86       64.72      5.89 o 
   4   6  14       81.07       68.99      7.28 o 
   5   6  14       53.31       48.34      7.35 o 
   6   6  14       52.30       43.10      9.90 o 
   7   6  14        1.88        1.90      7.09 o 
  -6   7  14       22.45       21.81     10.99 o 
  -5   7  14       55.54       79.54      8.14 o 
  -4   7  14       30.06       30.97      7.21 o 
  -3   7  14       63.80       69.28      7.45 o 
  -2   7  14       40.90       47.92      6.36 o 
  -1   7  14       26.53       29.84      4.24 o 
   0   7  14        1.24        3.17      2.46 o 
   1   7  14       24.96       24.80      3.88 o 
   2   7  14       36.69       39.06      4.74 o 
   3   7  14       64.13       56.92      5.64 o 
   4   7  14       29.48       15.53      7.39 o 
   5   7  14       52.80       58.84      8.36 o 
   6   7  14       20.22       20.74      6.80 o 
  -6   8  14      177.75      176.33     34.41 o 
  -5   8  14       55.98       52.31      9.26 o 
  -4   8  14      192.93      194.37     13.68 o 
  -3   8  14      179.36      175.38     11.71 o 
  -2   8  14       98.92       86.00      8.20 o 
  -1   8  14      233.85      223.75      8.82 o 
   0   8  14       29.55       43.80      5.22 o 
   1   8  14      234.15      225.57      9.33 o 
   2   8  14      102.25       87.68      6.73 o 
   3   8  14      186.40      195.29     10.43 o 
   4   8  14      197.20      219.07     15.33 o 
   5   8  14       52.83       39.52      7.74 o 
   6   8  14      178.69      169.00     18.10 o 
  -5   9  14        7.63       10.82     10.53 o 
  -4   9  14      173.12      172.77     19.03 o 
  -3   9  14       21.99       19.38      7.92 o 
  -2   9  14        7.32        5.34      6.16 o 
  -1   9  14       23.90       26.44      4.45 o 
   0   9  14      147.44      155.12      9.32 o 
   1   9  14       25.76       18.01      4.34 o 
   2   9  14        7.56        3.33      3.94 o 
   3   9  14       22.50       24.00      5.63 o 
   4   9  14      169.31      179.93     13.07 o 
   5   9  14        8.24        8.21      5.86 o 
  -5  10  14      209.32      167.88     30.42 o 
  -4  10  14       20.80       29.41     11.60 o 
  -3  10  14       53.02       50.42     16.07 o 
  -2  10  14        0.90        4.55      6.73 o 
  -1  10  14      104.26      100.51     10.40 o 
   0  10  14       32.58       29.56      4.61 o 
   1  10  14      103.73      112.31     14.49 o 
   2  10  14        1.40        2.43      4.19 o 
   3  10  14       56.34       54.19      7.21 o 
   4  10  14       19.21       31.54      7.77 o 
   5  10  14      210.74      209.79     20.35 o 
  -4  11  14        5.61       10.38      9.36 o 
  -3  11  14       10.92       14.89      8.45 o 
  -2  11  14       64.13       62.81     16.10 o 
  -1  11  14      154.28      155.60     16.96 o 
   0  11  14        1.22        3.44      3.73 o 
   1  11  14      154.18      168.62      9.10 o 
   2  11  14       65.15       51.69      8.82 o 
   3  11  14       10.59       17.64      5.82 o 
   4  11  14        5.08       10.92      6.05 o 
  -3  12  14       24.70       26.37     10.24 o 
  -2  12  14       38.45       42.92     11.50 o 
  -1  12  14       60.96       69.34     13.05 o 
   0  12  14       38.30       47.05      6.06 o 
   1  12  14       61.32       61.59      6.75 o 
   2  12  14       36.04       45.33      6.40 o 
   3  12  14       26.30       29.35      7.55 o 
   0  13  14       81.87      106.68     10.05 o 
   1   0  15       35.07       24.62      4.01 o 
   2   0  15       98.33      106.75      5.84 o 
   3   0  15      316.05      316.49     11.98 o 
   4   0  15       28.35       20.62      4.99 o 
   5   0  15       27.52       13.91      4.77 o 
   6   0  15       80.76       91.60      9.93 o 
   7   0  15       82.75       37.50      9.29 o 
  -7   1  15        9.86        4.87      7.61 o 
  -6   1  15       55.52       42.70     10.03 o 
  -5   1  15      143.68      148.13      9.61 o 
  -4   1  15      389.17      401.35     14.12 o 
  -3   1  15      330.74      335.14     10.08 o 
  -2   1  15      233.06      225.02     12.93 o 
  -1   1  15       90.94       86.01      7.04 o 
   0   1  15        0.28        4.63      2.36 o 
   1   1  15       83.89       77.12      5.24 o 
   2   1  15      244.01      229.63      9.02 o 
   3   1  15      332.48      327.86     14.26 o 
   4   1  15      390.37      437.40     19.58 o 
   5   1  15      149.54      135.64     13.66 o 
   6   1  15       51.31       35.47      8.13 o 
   7   1  15       10.52        3.36      6.26 o 
  -7   2  15       41.19       33.28     15.66 o 
  -6   2  15       24.10       21.29      6.59 o 
  -5   2  15       23.78       32.77      7.17 o 
  -4   2  15       50.64       47.87      6.18 o 
  -3   2  15       80.92       79.32      5.61 o 
  -2   2  15       18.45       12.28      3.04 o 
  -1   2  15       60.03       59.42      4.79 o 
   0   2  15        9.60        9.80      3.05 o 
   1   2  15       57.19       61.52      4.99 o 
   2   2  15       17.43       10.22      3.36 o 
   3   2  15       83.51       85.29      7.79 o 
   4   2  15       49.39       50.63      6.70 o 
   5   2  15       22.89       15.61      4.94 o 
   6   2  15       23.41       14.78      5.32 o 
   7   2  15       41.55       26.55      8.90 o 
  -7   3  15        6.44        4.15      8.73 o 
  -6   3  15       94.67       73.37      9.15 o 
  -5   3  15       96.37      106.05      8.57 o 
  -4   3  15      437.34      449.13     16.21 o 
  -3   3  15      205.19      214.26      8.42 o 
  -2   3  15      129.99      132.02      6.71 o 
  -1   3  15      339.35      340.54     11.76 o 
   0   3  15      193.93      213.03      8.47 o 
   1   3  15      333.62      329.78     10.31 o 
   2   3  15      127.74      136.51     10.92 o 
   3   3  15      209.87      226.42     12.16 o 
   4   3  15      442.21      423.46     16.76 o 
   5   3  15       94.00       89.80      9.68 o 
   6   3  15       96.22       81.64      8.59 o 
   7   3  15        7.54        3.81      7.27 o 
  -7   4  15       73.04       64.91     20.16 o 
  -6   4  15       46.12       26.32     12.36 o 
  -5   4  15      110.14      118.59      8.67 o 
  -4   4  15        1.12        1.00      3.17 o 
  -3   4  15       44.13       46.67      4.82 o 
  -2   4  15      126.37      121.52      8.82 o 
  -1   4  15       94.80      101.52      6.61 o 
   0   4  15        1.45        1.28      2.54 o 
   1   4  15       87.56       86.78      5.72 o 
   2   4  15      126.32      110.33     13.12 o 
   3   4  15       45.99       37.40      5.44 o 
   4   4  15        1.08        1.58      3.61 o 
   5   4  15      104.97      109.98     15.08 o 
   6   4  15       47.15       40.44      8.64 o 
   7   4  15       74.36       58.14     16.56 o 
  -7   5  15       26.11       25.97     10.87 o 
  -6   5  15       93.38       60.50     19.56 o 
  -5   5  15       59.53       69.14     11.03 o 
  -4   5  15       87.59       78.79      6.19 o 
  -3   5  15       75.48       74.54      5.82 o 
  -2   5  15      216.92      235.06     10.73 o 
  -1   5  15       97.45      104.24      6.28 o 
   0   5  15        0.34        1.65      2.60 o 
   1   5  15       97.14      100.78      7.58 o 
   2   5  15      223.36      209.75     15.11 o 
   3   5  15       75.33       62.95      6.86 o 
   4   5  15       87.92       84.73      8.09 o 
   5   5  15       59.58       38.97      7.52 o 
   6   5  15       92.42       79.53     10.30 o 
   7   5  15       25.64       16.82      8.51 o 
  -6   6  15      162.97      183.54     20.44 o 
  -5   6  15        6.18        9.43      7.42 o 
  -4   6  15       44.80       42.97      7.36 o 
  -3   6  15       83.43       82.80      9.16 o 
  -2   6  15      162.98      155.52      9.66 o 
  -1   6  15       47.02       45.76      4.87 o 
   0   6  15       51.92       49.97      4.97 o 
   1   6  15       49.34       46.86      5.71 o 
   2   6  15      164.45      148.62      9.42 o 
   3   6  15       79.06       80.20      7.66 o 
   4   6  15       40.58       39.77      6.39 o 
   5   6  15        7.37        2.15      5.41 o 
   6   6  15      160.10      155.68     16.74 o 
  -6   7  15       17.02       19.07     11.11 o 
  -5   7  15       76.33       64.76     11.33 o 
  -4   7  15       14.47       13.06      5.45 o 
  -3   7  15        1.39        1.09      4.39 o 
  -2   7  15      204.61      198.75     11.13 o 
  -1   7  15       52.19       56.60      5.55 o 
   0   7  15      269.83      261.26      9.82 o 
   1   7  15       55.48       53.15      6.26 o 
   2   7  15      205.17      210.17     11.11 o 
   3   7  15        1.46       -2.05      3.68 o 
   4   7  15       14.46        4.75      6.52 o 
   5   7  15       78.42       64.98     13.54 o 
   6   7  15       16.31       16.13      6.67 o 
  -5   8  15      185.06      229.87     27.40 o 
  -4   8  15       74.79       77.38     12.30 o 
  -3   8  15       83.19       95.39      9.26 o 
  -2   8  15       66.12       75.99      8.12 o 
  -1   8  15        6.94        3.40      4.37 o 
   0   8  15       13.99       17.45      4.57 o 
   1   8  15        5.69        5.16      3.68 o 
   2   8  15       68.92       76.72      7.81 o 
   3   8  15       77.92       95.36      9.86 o 
   4   8  15       75.68       53.08     10.42 o 
   5   8  15      183.79      197.40     14.14 o 
  -5   9  15       73.12       74.48     27.20 o 
  -4   9  15        8.33       10.93      7.18 o 
  -3   9  15       94.56      104.85     16.72 o 
  -2   9  15       71.05       94.91     13.60 o 
  -1   9  15      183.59      192.24     16.18 o 
   0   9  15        8.39        7.42      4.36 o 
   1   9  15      178.31      176.79     11.97 o 
   2   9  15       70.99       78.23      9.13 o 
   3   9  15       99.63      118.00     11.08 o 
   4   9  15        8.20        8.77      5.67 o 
   5   9  15       72.94       61.60      9.27 o 
  -4  10  15       18.81       11.45      9.06 o 
  -3  10  15       95.94       88.28     13.91 o 
  -2  10  15       59.30       80.24     13.38 o 
  -1  10  15       44.74       49.94     16.01 o 
   0  10  15        1.08        1.35      3.46 o 
   1  10  15       44.48       38.38      8.36 o 
   2  10  15       58.62       45.50     10.01 o 
   3  10  15      100.22       89.87     12.42 o 
   4  10  15       18.20       14.02      6.37 o 
  -3  11  15       76.56       49.94     11.92 o 
  -2  11  15       11.65       12.03      8.56 o 
  -1  11  15       44.52       43.83     11.34 o 
   0  11  15       82.52       89.58     10.99 o 
   1  11  15       42.88       40.06      6.63 o 
   2  11  15       11.20        8.26      5.68 o 
   3  11  15       77.30       85.03     10.48 o 
  -2  12  15       57.99       76.42     14.40 o 
  -1  12  15       69.14       58.67     12.39 o 
   0  12  15        1.70       -2.04      5.80 o 
   1  12  15       66.81       69.35      9.82 o 
   2  12  15       59.70       76.07     13.91 o 
   0   0  16      288.52      339.96     26.44 o 
   1   0  16        8.82        8.83      2.94 o 
   2   0  16       14.97       16.96      3.47 o 
   3   0  16       11.05       12.41      4.27 o 
   4   0  16      104.91      113.30      8.68 o 
   5   0  16       86.31       77.50      8.10 o 
   6   0  16        9.00       11.15      5.68 o 
   7   0  16        0.04       -3.08      6.69 o 
  -7   1  16      141.16      103.09     25.62 o 
  -6   1  16       33.48       29.64      7.39 o 
  -5   1  16       74.87       65.45      7.55 o 
  -4   1  16       34.65       44.54      7.54 o 
  -3   1  16       68.78       75.06      7.06 o 
  -2   1  16      322.79      332.81     10.15 o 
  -1   1  16       80.68       91.71      5.91 o 
   0   1  16      125.88      105.51      6.19 o 
   1   1  16       82.46       99.84      6.48 o 
   2   1  16      330.63      316.13     14.35 o 
   3   1  16       69.98       80.91      6.81 o 
   4   1  16       32.93       30.82      5.30 o 
   5   1  16       75.58       60.62      6.93 o 
   6   1  16       34.84       25.18      8.13 o 
   7   1  16      141.86      100.51     31.79 o 
  -7   2  16       30.28       20.65     10.36 o 
  -6   2  16       72.67       73.61      9.79 o 
  -5   2  16       97.24      104.36      8.80 o 
  -4   2  16       30.02       23.39      5.28 o 
  -3   2  16       64.04       62.43      8.36 o 
  -2   2  16       42.25       34.87      4.39 o 
  -1   2  16      208.53      223.47      9.61 o 
   0   2  16       55.93       51.14      4.92 o 
   1   2  16      208.70      225.32      9.30 o 
   2   2  16       44.29       38.23      5.22 o 
   3   2  16       63.49       58.15     10.53 o 
   4   2  16       28.78       22.49      5.17 o 
   5   2  16       99.45      100.71      9.53 o 
   6   2  16       74.55       60.42      9.72 o 
   7   2  16       28.52       17.13      7.13 o 
  -7   3  16        7.32        8.31     10.72 o 
  -6   3  16      191.56      195.83     13.52 o 
  -5   3  16       27.04       30.05      6.09 o 
  -4   3  16       40.04       36.36      5.76 o 
  -3   3  16       92.08       93.66      6.32 o 
  -2   3  16      204.58      221.34      9.03 o 
  -1   3  16       76.34       74.45      5.89 o 
   0   3  16        0.37       -0.27      2.64 o 
   1   3  16       79.84       64.34      5.62 o 
   2   3  16      203.08      205.79     16.77 o 
   3   3  16       93.47       98.00      9.99 o 
   4   3  16       38.64       30.45      6.67 o 
   5   3  16       27.59       17.80      5.44 o 
   6   3  16      195.28      231.74     14.00 o 
   7   3  16        7.74        6.15     11.99 o 
  -6   4  16       37.31       25.66     12.60 o 
  -5   4  16       24.49       20.00      9.63 o 
  -4   4  16      235.99      222.51     15.76 o 
  -3   4  16        4.54        5.61      3.35 o 
  -2   4  16       50.34       56.81      6.15 o 
  -1   4  16       48.71       36.14      4.82 o 
   0   4  16      270.94      255.97      9.27 o 
   1   4  16       49.59       43.55      5.97 o 
   2   4  16       49.57       48.58      5.96 o 
   3   4  16        4.37        2.06      3.72 o 
   4   4  16      242.08      230.45     13.49 o 
   5   4  16       23.39       10.02      5.90 o 
   6   4  16       37.82       50.24      8.02 o 
  -6   5  16       14.41       11.79     10.91 o 
  -5   5  16       89.34       89.42     12.70 o 
  -4   5  16       94.95       93.28     10.17 o 
  -3   5  16      231.24      241.47     11.31 o 
  -2   5  16       18.76       12.48      4.71 o 
  -1   5  16      266.13      274.32     12.03 o 
   0   5  16      136.32      131.23      7.04 o 
   1   5  16      262.65      277.52     11.65 o 
   2   5  16       18.69       19.20      4.70 o 
   3   5  16      237.18      243.14     11.98 o 
   4   5  16       95.62       84.59      8.28 o 
   5   5  16       86.00       73.06      8.41 o 
   6   5  16       13.63       14.65      8.08 o 
  -6   6  16        1.56        3.27     11.67 o 
  -5   6  16       51.40       48.65     11.31 o 
  -4   6  16      119.35      125.58      9.48 o 
  -3   6  16       77.07       79.86      9.14 o 
  -2   6  16       29.05       28.61      6.68 o 
  -1   6  16      207.61      210.20     10.85 o 
   0   6  16       26.36       16.30      3.92 o 
   1   6  16      200.16      190.36     10.28 o 
   2   6  16       27.18       34.27      6.52 o 
   3   6  16       82.43       93.70      8.50 o 
   4   6  16      117.88      122.17      9.81 o 
   5   6  16       54.08       40.59      8.20 o 
   6   6  16        1.34       -1.81      7.18 o 
  -5   7  16       11.81       14.59     11.51 o 
  -4   7  16       47.35       51.18      7.42 o 
  -3   7  16       16.88       15.93      5.48 o 
  -2   7  16      320.29      341.18     14.27 o 
  -1   7  16        2.05        1.92      4.36 o 
   0   7  16        1.79        0.47      3.49 o 
   1   7  16        1.79       -0.16      3.48 o 
   2   7  16      316.74      335.35     14.84 o 
   3   7  16       17.61       13.57      7.13 o 
   4   7  16       46.85       35.33      8.48 o 
   5   7  16       12.60       11.71      6.47 o 
  -5   8  16       68.98       71.63     19.54 o 
  -4   8  16       15.46        4.05      8.72 o 
  -3   8  16       81.45       74.55      8.62 o 
  -2   8  16       10.24        5.03      5.20 o 
  -1   8  16       31.48       27.84      7.80 o 
   0   8  16       13.03       11.78      4.66 o 
   1   8  16       31.18       25.81      5.73 o 
   2   8  16        9.39        7.50      4.46 o 
   3   8  16       81.40       76.83     10.60 o 
   4   8  16       17.38       11.81      5.87 o 
   5   8  16       69.39       53.12      8.88 o 
  -4   9  16       25.56       24.23     10.29 o 
  -3   9  16      156.28      195.15     18.12 o 
  -2   9  16        0.17       -2.96      5.83 o 
  -1   9  16       68.59       62.34      9.98 o 
   0   9  16       39.75       36.57      7.05 o 
   1   9  16       70.70       53.13      7.87 o 
   2   9  16        0.16       -5.56      5.56 o 
   3   9  16      151.37      149.90     12.62 o 
   4   9  16       27.17       17.98      6.55 o 
  -3  10  16       29.62       32.21     10.77 o 
  -2  10  16       46.08       51.19     11.64 o 
  -1  10  16       90.36      113.30     15.64 o 
   0  10  16      210.08      219.03     17.55 o 
   1  10  16       89.34      106.90     14.64 o 
   2  10  16       47.15       40.84      8.32 o 
   3  10  16       29.01       23.83      6.89 o 
  -2  11  16      118.90      139.11     17.46 o 
  -1  11  16       70.07       70.45     13.21 o 
   0  11  16       15.09       22.98      7.79 o 
   1  11  16       72.13       70.23     12.45 o 
   2  11  16      115.33      124.02     16.08 o 
   1   0  17        2.60        2.83      3.12 o 
   2   0  17      242.62      253.08     11.45 o 
   3   0  17        2.61        0.23      3.82 o 
   4   0  17        0.72        1.96      4.19 o 
   5   0  17       10.91       11.28      5.04 o 
   6   0  17      122.53      133.90     12.74 o 
  -6   1  17       89.60       91.40     10.72 o 
  -5   1  17      192.05      203.37     14.94 o 
  -4   1  17      184.35      219.42     11.73 o 
  -3   1  17       93.73       94.25      7.98 o 
  -2   1  17       75.65       62.87      5.33 o 
  -1   1  17      152.57      164.70      7.77 o 
   0   1  17      276.63      270.82     10.87 o 
   1   1  17      155.17      171.04      7.91 o 
   2   1  17       75.37       52.85      7.52 o 
   3   1  17       89.35       96.34      8.87 o 
   4   1  17      187.20      186.59     11.30 o 
   5   1  17      189.34      203.29     11.96 o 
   6   1  17       89.53       86.80     13.32 o 
  -6   2  17        9.69        6.80      6.23 o 
  -5   2  17       51.02       53.17      7.47 o 
  -4   2  17       83.45       85.30      8.74 o 
  -3   2  17      162.05      162.44      9.72 o 
  -2   2  17       76.26       69.42      5.83 o 
  -1   2  17      172.65      165.16      9.01 o 
   0   2  17       30.23       28.12      4.29 o 
   1   2  17      171.70      169.35      7.95 o 
   2   2  17       75.46       62.32      8.51 o 
   3   2  17      160.69      173.81     15.39 o 
   4   2  17       82.81       70.27     11.85 o 
   5   2  17       53.18       31.03      8.44 o 
   6   2  17        9.26        2.25      5.23 o 
  -6   3  17       14.33       11.59      8.76 o 
  -5   3  17       50.33       61.09      8.64 o 
  -4   3  17       90.12       80.23      7.94 o 
  -3   3  17       41.54       41.18      5.99 o 
  -2   3  17       36.48       32.16      4.66 o 
  -1   3  17       11.04       15.03      4.67 o 
   0   3  17      350.08      381.60     22.19 o 
   1   3  17       11.01       16.17      4.36 o 
   2   3  17       35.98       30.14      5.00 o 
   3   3  17       40.94       44.22      6.80 o 
   4   3  17       94.50       71.03     11.29 o 
   5   3  17       49.62       30.98      8.79 o 
   6   3  17       14.91       11.47      6.17 o 
  -6   4  17       95.71      110.56     20.78 o 
  -5   4  17       29.85       27.77     10.13 o 
  -4   4  17        1.64        1.11      4.47 o 
  -3   4  17       15.59        9.59      3.65 o 
  -2   4  17      274.07      270.08     13.81 o 
  -1   4  17       46.56       45.26      6.91 o 
   0   4  17       23.69       30.73      4.48 o 
   1   4  17       44.15       50.60      6.22 o 
   2   4  17      278.62      271.47     15.77 o 
   3   4  17       15.34        7.75      4.32 o 
   4   4  17        1.46        1.46      4.19 o 
   5   4  17       28.27       15.48      5.80 o 
   6   4  17       99.52      104.18     10.46 o 
  -6   5  17       19.62        6.58     22.77 o 
  -5   5  17       61.11       68.10     12.50 o 
  -4   5  17       22.83       19.30      7.38 o 
  -3   5  17       97.78       94.19      8.52 o 
  -2   5  17        0.96       -0.07      4.88 o 
  -1   5  17      376.96      393.40     18.97 o 
   0   5  17        8.58        7.56      3.98 o 
   1   5  17      377.36      416.48     15.88 o 
   2   5  17        0.94        0.35      3.71 o 
   3   5  17       98.77      105.69      9.08 o 
   4   5  17       22.16       14.24      5.41 o 
   5   5  17       64.08       55.05      9.56 o 
   6   5  17       19.32        7.76      9.94 o 
  -5   6  17       40.87       42.46     11.46 o 
  -4   6  17        9.34       14.77      6.98 o 
  -3   6  17       46.14       62.28      7.61 o 
  -2   6  17       67.60       71.79      8.02 o 
  -1   6  17       57.35       56.72      7.25 o 
   0   6  17       10.25       11.03      4.32 o 
   1   6  17       60.67       65.51      7.06 o 
   2   6  17       67.57       55.36      6.96 o 
   3   6  17       45.99       50.96      7.17 o 
   4   6  17        9.23        3.77      5.07 o 
   5   6  17       42.91       46.25      7.60 o 
  -5   7  17       54.57       56.02     12.38 o 
  -4   7  17       97.32      134.73     14.84 o 
  -3   7  17        4.83        2.24      6.44 o 
  -2   7  17       67.28       89.60      8.91 o 
  -1   7  17       11.72       18.38      6.73 o 
   0   7  17      722.25      782.23     23.77 o 
   1   7  17       11.40        9.13      4.62 o 
   2   7  17       67.73       65.56      7.68 o 
   3   7  17        4.77       -4.05      4.27 o 
   4   7  17       97.99       89.96      9.23 o 
   5   7  17       53.93       44.65     10.54 o 
  -4   8  17        9.24       13.73      9.13 o 
  -3   8  17      178.11      199.12     12.80 o 
  -2   8  17        5.50       -1.98      5.17 o 
  -1   8  17      284.83      299.93     17.40 o 
   0   8  17       25.16       28.91      6.48 o 
   1   8  17      293.77      304.27     15.73 o 
   2   8  17        7.09        8.67      5.21 o 
   3   8  17      181.94      184.26     12.10 o 
   4   8  17        8.97       10.64      6.17 o 
  -3   9  17       16.21       24.84     10.62 o 
  -2   9  17       16.73       17.48      7.75 o 
  -1   9  17       67.96       55.04      9.77 o 
   0   9  17       19.57       18.28      6.52 o 
   1   9  17       68.32       69.39      8.99 o 
   2   9  17       16.87       16.05      8.41 o 
   3   9  17       15.96       11.96      5.93 o 
  -2  10  17       97.44      102.30     15.08 o 
  -1  10  17       20.18       22.12      9.64 o 
   0  10  17       52.00       54.18      9.37 o 
   1  10  17       21.81       20.18      7.42 o 
   2  10  17      101.68      101.18     18.12 o 
   0   0  18      397.80      386.70     19.20 o 
   1   0  18        5.13        3.60      3.59 o 
   2   0  18       24.49       23.92      5.35 o 
   3   0  18        2.98        4.01      4.50 o 
   4   0  18      179.01      178.05     11.19 o 
   5   0  18       13.11        8.82      5.02 o 
   6   0  18       72.55       37.43      7.84 o 
  -6   1  18       40.64       25.89      7.17 o 
  -5   1  18       41.48       41.38      7.49 o 
  -4   1  18       31.39       24.25      5.86 o 
  -3   1  18      174.19      175.30     10.41 o 
  -2   1  18       75.90       84.60      7.66 o 
  -1   1  18      145.38      152.51      8.93 o 
   0   1  18      100.53      115.54      8.09 o 
   1   1  18      143.02      127.73     17.73 o 
   2   1  18       77.03       81.77     10.32 o 
   3   1  18      172.50      171.13     15.61 o 
   4   1  18       30.53       23.60      5.46 o 
   5   1  18       38.62       34.22      6.81 o 
   6   1  18       39.79       17.25      8.71 o 
  -6   2  18        9.81        3.14      6.90 o 
  -5   2  18      119.75      144.75     10.78 o 
  -4   2  18       58.01       63.38      7.73 o 
  -3   2  18       76.83       93.35      8.63 o 
  -2   2  18      149.80      148.07     10.58 o 
  -1   2  18      109.00      100.14      9.26 o 
   0   2  18        0.00       -1.43      3.46 o 
   1   2  18      109.11       88.74      8.26 o 
   2   2  18      150.40      132.68     12.71 o 
   3   2  18       77.87       75.89      7.82 o 
   4   2  18       56.75       56.31      7.17 o 
   5   2  18      123.31      135.13     15.53 o 
   6   2  18        8.63        6.02      6.60 o 
  -5   3  18       38.23       45.01      8.31 o 
  -4   3  18       37.81       33.97      8.16 o 
  -3   3  18       47.89       65.63      7.51 o 
  -2   3  18      294.14      314.63     12.71 o 
  -1   3  18       58.56       75.74      7.86 o 
   0   3  18        2.98       -2.86      3.03 o 
   1   3  18       56.92       51.83      6.93 o 
   2   3  18      293.82      298.25     13.65 o 
   3   3  18       47.49       48.68      6.80 o 
   4   3  18       36.43       32.34      6.68 o 
   5   3  18       36.66       22.91      7.44 o 
  -5   4  18       69.21       60.25     12.44 o 
  -4   4  18      140.50      149.12     13.06 o 
  -3   4  18      245.66      264.44     21.39 o 
  -2   4  18       19.04       19.47      5.48 o 
  -1   4  18      107.54      126.93      8.90 o 
   0   4  18      166.17      161.13     11.61 o 
   1   4  18      108.25      108.16      8.69 o 
   2   4  18       18.49       17.80      5.74 o 
   3   4  18      243.29      251.12     12.95 o 
   4   4  18      144.50      162.50     24.12 o 
   5   4  18       66.50       48.69      8.39 o 
  -5   5  18       33.34       31.64     11.57 o 
  -4   5  18      120.73      132.65     25.29 o 
  -3   5  18       74.97       84.84     10.51 o 
  -2   5  18       49.87       48.19      6.99 o 
  -1   5  18       91.18      111.70     10.27 o 
   0   5  18        1.18        3.63      4.49 o 
   1   5  18       93.79      102.00      8.59 o 
   2   5  18       47.73       42.15      6.61 o 
   3   5  18       75.11       81.68      8.62 o 
   4   5  18      119.17      122.95     13.04 o 
   5   5  18       34.51       26.62     10.34 o 
  -4   6  18      101.84      113.74     12.43 o 
  -3   6  18      202.20      199.46     19.35 o 
  -2   6  18        3.45        4.56      6.13 o 
  -1   6  18       23.40       14.74      6.43 o 
   0   6  18      200.59      219.57     15.29 o 
   1   6  18       22.18       15.49      5.07 o 
   2   6  18        2.86        0.68      4.35 o 
   3   6  18      203.19      221.41     12.72 o 
   4   6  18      100.10      108.06     10.05 o 
  -4   7  18       19.60       24.31     10.42 o 
  -3   7  18       39.50       34.37      7.44 o 
  -2   7  18      105.33      117.51     10.54 o 
  -1   7  18       53.66       49.22      9.02 o 
   0   7  18        7.10        9.66      5.43 o 
   1   7  18       55.07       40.59      6.57 o 
   2   7  18      107.26      105.28      9.54 o 
   3   7  18       38.28       40.41      6.89 o 
   4   7  18       20.04       14.98      7.92 o 
  -3   8  18        6.18        9.73      7.99 o 
  -2   8  18       33.27       21.21      8.15 o 
  -1   8  18       85.55       92.57     11.73 o 
   0   8  18        0.19        2.32      5.02 o 
   1   8  18       83.35       87.90      9.96 o 
   2   8  18       31.33       19.40      5.80 o 
   3   8  18        6.21        1.23      5.09 o 
  -2   9  18       11.25        0.53      7.23 o 
  -1   9  18       48.96       43.81      9.59 o 
   0   9  18       46.00       71.00      9.29 o 
   1   9  18       45.62       55.15      8.53 o 
   2   9  18       11.59        6.28      5.91 o 
   1   0  19      177.56      206.86     13.53 o 
   2   0  19      267.84      276.07     12.93 o 
   3   0  19        1.63        8.90      4.49 o 
   4   0  19      170.99      185.81     11.21 o 
   5   0  19        0.60        1.36      5.05 o 
  -5   1  19       22.94       33.72      7.34 o 
  -4   1  19       35.21       37.98      6.99 o 
  -3   1  19       16.25       17.48      5.72 o 
  -2   1  19      152.89      172.80     10.66 o 
  -1   1  19      102.04      102.99     10.67 o 
   0   1  19       14.26        8.36      6.11 o 
   1   1  19      101.06      114.10      9.08 o 
   2   1  19      150.07      159.19     10.63 o 
   3   1  19       14.84       13.87      5.10 o 
   4   1  19       33.33       29.79      6.41 o 
   5   1  19       24.89       26.40      6.53 o 
  -5   2  19        2.66        7.41      6.23 o 
  -4   2  19       48.97       48.13      7.49 o 
  -3   2  19      188.03      199.96     11.64 o 
  -2   2  19       24.53       22.27      5.51 o 
  -1   2  19       95.44      118.46      8.82 o 
   0   2  19      155.90      147.75     11.38 o 
   1   2  19       92.02      110.19     10.91 o 
   2   2  19       23.56       24.68      8.34 o 
   3   2  19      187.20      210.62     12.25 o 
   4   2  19       52.53       52.80      8.05 o 
   5   2  19        1.99       -0.32      4.98 o 
  -5   3  19      101.27      132.74     21.14 o 
  -4   3  19       48.73       48.30      7.63 o 
  -3   3  19      127.37      146.67     17.01 o 
  -2   3  19       68.94       79.24     10.35 o 
  -1   3  19       43.85       40.90      7.68 o 
   0   3  19      278.95      309.79     15.60 o 
   1   3  19       41.65       36.74      7.13 o 
   2   3  19       66.60       61.47      7.06 o 
   3   3  19      122.56      114.08     13.12 o 
   4   3  19       47.36       33.33      7.75 o 
   5   3  19      100.64      101.09     11.22 o 
  -4   4  19       91.62      102.07     17.27 o 
  -3   4  19       35.65       29.50      8.51 o 
  -2   4  19      204.80      227.86     14.82 o 
  -1   4  19      217.51      261.69     14.14 o 
   0   4  19      115.78      139.82     11.64 o 
   1   4  19      218.26      255.49     14.30 o 
   2   4  19      205.91      229.40     12.30 o 
   3   4  19       32.57       28.69      6.35 o 
   4   4  19       92.29       78.36     10.66 o 
  -4   5  19        5.82       10.96      8.45 o 
  -3   5  19       19.43       18.53      8.16 o 
  -2   5  19       20.32       27.20      6.62 o 
  -1   5  19      173.69      200.74     13.54 o 
   0   5  19        3.84        0.14      4.70 o 
   1   5  19      174.23      189.85     11.22 o 
   2   5  19       17.34       16.06      5.97 o 
   3   5  19       17.18       13.73      5.61 o 
   4   5  19        5.32        4.00      5.20 o 
  -4   6  19        6.12        6.26     13.59 o 
  -3   6  19      137.14      150.02     13.54 o 
  -2   6  19      128.44      130.48     10.38 o 
  -1   6  19       64.82       61.07      9.93 o 
   0   6  19      131.63      148.20     11.45 o 
   1   6  19       63.79       64.25      8.63 o 
   2   6  19      127.04      126.06     10.33 o 
   3   6  19      135.41      125.36     10.54 o 
   4   6  19        5.84        6.65      6.37 o 
  -3   7  19       78.52       73.68     11.40 o 
  -2   7  19        4.18        7.75      8.66 o 
  -1   7  19       29.22       17.54      7.68 o 
   0   7  19       10.54        7.62      5.44 o 
   1   7  19       29.00       26.67      6.88 o 
   2   7  19        4.23        5.57      4.98 o 
   3   7  19       82.68      111.77     12.16 o 
  -2   8  19       44.98       59.15     11.06 o 
  -1   8  19       39.86       39.53      9.32 o 
   0   8  19       20.78       16.68      6.56 o 
   1   8  19       39.43       31.88      7.52 o 
   2   8  19       44.86       37.12      7.27 o 
   0   0  20       72.39       85.73     21.01 o 
   1   0  20       80.46       61.99      8.57 o 
   2   0  20        0.92       -4.00      4.15 o 
   3   0  20      101.23       93.91      8.90 o 
   4   0  20       19.45       14.69      6.02 o 
  -4   1  20      288.77      304.25     15.00 o 
  -3   1  20       72.86       79.04      8.73 o 
  -2   1  20       26.43       19.57      5.84 o 
  -1   1  20        6.89        8.50      6.87 o 
   0   1  20      146.41      151.49     12.66 o 
   1   1  20        6.61        6.09      5.73 o 
   2   1  20       24.86       23.89      5.79 o 
   3   1  20       75.29       57.02      9.29 o 
   4   1  20      287.58      315.82     17.92 o 
  -4   2  20       11.08       10.46      6.22 o 
  -3   2  20        2.49        9.77      5.75 o 
  -2   2  20       98.37       84.15     10.79 o 
  -1   2  20      232.53      295.78     16.68 o 
   0   2  20        8.46       16.39      6.88 o 
   1   2  20      233.91      289.30     21.84 o 
   2   2  20      101.85       81.89     10.99 o 
   3   2  20        2.49       -0.44      4.99 o 
   4   2  20       11.47       11.20      5.94 o 
  -4   3  20        4.77       -1.56      7.56 o 
  -3   3  20      130.54      136.08     13.24 o 
  -2   3  20       45.43       48.47      9.42 o 
  -1   3  20        0.38        5.19      6.37 o 
   0   3  20       64.61       79.73      9.74 o 
   1   3  20        0.76        2.03      4.73 o 
   2   3  20       43.95       49.03      7.01 o 
   3   3  20      128.68      126.18     10.16 o 
   4   3  20        3.94        1.55      5.22 o 
  -3   4  20      142.53      139.07     15.08 o 
  -2   4  20       91.98       90.75     11.55 o 
  -1   4  20       87.20      101.66     10.94 o 
   0   4  20      116.41      118.39     11.62 o 
   1   4  20       93.36       94.90     12.90 o 
   2   4  20       92.00       99.92     10.08 o 
   3   4  20      148.43      157.32     15.35 o 
   4   4  20      121.53       -3.95     28.89 o 
  -3   5  20       82.17       99.69     14.39 o 
  -2   5  20       12.57       21.68     10.47 o 
  -1   5  20      110.20      112.94     11.59 o 
   0   5  20        1.07       -0.53      7.36 o 
   1   5  20      109.26       87.69     10.81 o 
   2   5  20       12.75       12.24      5.66 o 
   3   5  20       81.60       92.77      9.46 o 
  -2   6  20      110.14       90.45     31.72 o 
  -1   6  20       44.33       33.13     10.48 o 
   0   6  20       20.59       15.42      7.79 o 
   1   6  20       41.60       41.24      8.20 o 
   2   6  20      107.99      112.39     10.30 o 
  -1   7  20       26.03       33.41     11.18 o 
   0   7  20       58.62       60.61     10.63 o 
   1   7  20       26.11       18.53      6.91 o 
   1   0  21      334.86      438.15     20.18 o 
   2   0  21       41.81       42.23      7.22 o 
   3   0  21       13.64       14.67      6.29 o 
  -3   1  21       64.15       57.17      8.03 o 
  -2   1  21      153.93      149.82     23.48 o 
  -1   1  21       51.68       47.47     12.79 o 
   0   1  21        4.86        9.40     10.77 o 
   1   1  21       55.13       63.86     11.04 o 
   2   1  21      154.36      145.97     31.79 o 
   3   1  21       68.39       72.73      9.42 o 
  -3   2  21       22.82       13.66      6.44 o 
  -2   2  21      112.44      126.24     16.27 o 
  -1   2  21       62.81      106.69     16.65 o 
   0   2  21      681.37      762.95     38.29 o 
   1   2  21       62.17       80.70     11.09 o 
   2   2  21      112.49      108.09     11.31 o 
   3   2  21       23.56       22.22      6.31 o 
  -3   3  21        9.68        6.73      8.63 o 
  -2   3  21       31.16       28.34      9.46 o 
  -1   3  21       31.86       38.62     13.63 o 
   0   3  21        0.00       -5.28      6.70 o 
   1   3  21       28.74       33.45      7.30 o 
   2   3  21       31.74       45.73      9.52 o 
   3   3  21       11.60       10.59      6.54 o 
  -2   4  21        3.66        8.51     10.33 o 
  -1   4  21      170.76      164.07     19.14 o 
   0   4  21        0.93        7.73      7.03 o 
   1   4  21      169.73      176.17     12.59 o 
   2   4  21        3.61        2.61      5.44 o 
  -1   5  21       21.39       13.53     10.50 o 
   0   5  21       39.78       53.96      9.82 o 
   1   5  21       20.46       21.78      6.85 o 
   0   0  22      417.18      438.92     41.06 o 
   1   0  22      115.42      125.15     18.66 o 
  -1   1  22        7.16       10.58     11.63 o 
   0   1  22       65.74       59.80     14.99 o 
   1   1  22        8.58        5.04     11.07 o 
  -1   2  22       80.65       84.24     24.41 o 
   0   2  22        0.17       -1.70     12.13 o 
   1   2  22       81.86      122.48     14.50 o 
   0   3  22      206.68      274.97     24.23 o 
                                                 
